# Supplementary material for: A Large-Scale Analysis of Impact Factor Biased Journal Self-Citations
Source: PLoS One. 2016 Aug 25;11(8):e0161021. doi: 10.1371/journal.pone.0161021 (PMC4999059; doi:10.1371/journal.pone.0161021)
Supplement: S1 File — Contains citation data from which Table 1 is computed. (XLSX) [file pone.0161021.s001.xlsx]

## Sheet: IFBSCP data
Year	Journal ID	Journal name	No. of cit. past 2 years	No. of self-cit. past 2 years	No. of cit. preceding 5 years	No. of self-cit. preceding 5 years	IFBSCP	Physical sciences	Life sciences	Social sciences	Multidisciplinary journals
1987	4	aapg bulletin	347	69	980	157	1.24121	1	0	0	0
1987	6	abacus-a journal of accounting and business studies	1	0	6	0	#DIV/0!	0	0	1	0
1987	8	abstracts of papers of the american chemical society	15	0	7	0	#DIV/0!	1	0	0	0
1987	9	academe-bulletin of the aaup	14	6	24	1	10.2857	0	0	1	0
1987	10	academic therapy	19	15	34	5	5.36842	0	0	1	0
1987	11	academy of management journal	208	24	689	54	1.47222	0	0	1	0
1987	12	acarologia	4	0	33	0	#DIV/0!	0	1	0	0
1987	13	accident analysis and prevention	52	7	113	34	0.447398	0	1	1	0
1987	14	accounting review	51	13	180	39	1.17647	0	0	1	0
1987	15	accounts of chemical research	807	8	2445	28	0.86564	1	0	0	0
1987	16	acm transactions on mathematical software	31	2	284	15	1.22151	1	0	0	0
1987	20	acta agriculturae scandinavica	46	12	158	26	1.58528	0	1	0	0
1987	23	acta alimentaria	5	0	23	0	#DIV/0!	0	1	0	0
1987	24	acta anaesthesiologica scandinavica	319	93	636	109	1.70107	0	1	0	0
1987	25	acta anatomica	165	38	336	35	2.21091	0	1	0	0
1987	28	acta astronautica	11	0	68	0	#DIV/0!	1	0	0	0
1987	29	acta biochimica et biophysica hungarica	8	0	34	2	0	0	1	0	0
1987	30	acta biochimica polonica	18	5	83	12	1.9213	0	1	0	0
1987	32	acta biologica cracoviensia series botanica	0	0	3	0	#DIV/0!	0	1	0	0
1987	33	acta biologica cracoviensia series zoologia	2	0	5	0	#DIV/0!	0	1	0	0
1987	35	acta biotheoretica	11	1	26	4	0.590909	0	1	0	0
1987	38	acta botanica neerlandica	43	4	119	7	1.5814	0	1	0	0
1987	39	acta cardiologica	21	0	84	0	#DIV/0!	0	1	0	0
1987	40	acta chemica scandinavica series a-physical and inorganic chemistry	154	39	435	49	2.24821	1	0	0	0
1987	41	acta chemica scandinavica series b-organic chemistry and biochemistry	274	77	593	67	2.48725	1	1	0	0
1987	43	acta chimica sinica	78	0	107	0	#DIV/0!	1	0	0	0
1987	46	acta chirurgica belgica	1	0	30	0	#DIV/0!	0	1	0	0
1987	49	acta clinica belgica	17	0	48	0	#DIV/0!	0	1	0	0
1987	50	acta crystallographica section a	271	67	1448	212	1.68864	1	0	0	0
1987	52	acta cytologica	260	93	662	213	1.1117	0	1	0	0
1987	53	acta dermato-venereologica	322	41	746	48	1.97891	0	1	0	0
1987	54	acta diabetologica latina	37	10	89	11	2.18673	0	1	0	0
1987	57	acta endocrinologica	777	97	1988	125	1.98544	0	1	0	0
1987	58	acta entomologica bohemoslovaca	6	0	37	0	#DIV/0!	0	1	0	0
1987	59	acta entomologica sinica	12	0	21	0	#DIV/0!	0	1	0	0
1987	63	acta gastro-enterologica belgica	6	0	44	0	#DIV/0!	0	1	0	0
1987	64	acta geneticae medicae et gemellologiae	15	0	108	0	#DIV/0!	0	1	0	0
1987	65	acta geologica sinica	4	0	14	0	#DIV/0!	1	0	0	0
1987	66	acta geophysica sinica	1	0	19	0	#DIV/0!	1	0	0	0
1987	68	acta haematologica	117	15	470	22	2.73893	0	1	0	0
1987	69	acta haematologica japonica	57	0	96	0	#DIV/0!	0	1	0	0
1987	70	acta histochemica	107	19	207	28	1.31275	0	1	0	0
1987	71	acta histochemica et cytochemica	77	17	267	35	1.68423	0	1	0	0
1987	74	acta hydrochimica et hydrobiologica	30	0	39	0	#DIV/0!	0	1	0	0
1987	75	acta informatica	62	5	199	15	1.06989	1	0	0	0
1987	77	acta mathematica	56	1	169	6	0.502976	1	0	0	0
1987	79	acta mechanica	72	13	121	19	1.14985	1	0	0	0
1987	81	acta medica okayama	40	3	85	6	1.0625	0	1	0	0
1987	83	acta medica scandinavica	349	44	1461	59	3.12195	0	1	0	0
1987	84	acta metallurgica	946	240	2265	439	1.30895	1	0	0	0
1987	86	acta microbiologica polonica	9	0	28	0	#DIV/0!	0	1	0	0
1987	88	acta morphologica neerlando-scandinavica	24	3	24	2	1.5	0	1	0	0
1987	91	acta neurobiologiae experimentalis	12	5	89	9	4.12037	0	1	0	0
1987	92	acta neurochirurgica	144	32	470	82	1.27371	0	1	0	0
1987	93	acta neurologica belgica	3	0	36	0	#DIV/0!	0	1	0	0
1987	94	acta neurologica scandinavica	324	49	837	49	2.58333	0	1	0	0
1987	95	acta neuropathologica	603	112	1314	160	1.52537	0	1	0	0
1987	97	acta obstetricia et gynecologica scandinavica	164	17	596	74	0.834871	0	1	0	0
1987	98	acta odontologica scandinavica	89	21	228	27	1.99251	0	1	0	0
1987	99	acta oecologica-oecologia applicata	25	3	59	9	0.786667	0	1	0	0
1987	100	acta oecologica-oecologia generalis	30	4	79	11	0.957576	0	1	0	0
1987	101	acta oecologica-oecologia plantarum	39	8	86	10	1.7641	0	1	0	0
1987	102	acta oeconomica	17	10	37	14	1.55462	0	0	1	0
1987	103	acta ophthalmologica	171	62	411	61	2.44291	0	1	0	0
1987	104	acta orthopaedica scandinavica	177	67	645	144	1.6955	0	1	0	0
1987	105	acta oto-laryngologica	265	69	897	163	1.43287	0	1	0	0
1987	109	acta paediatrica scandinavica	489	103	1085	83	2.75347	0	1	0	0
1987	114	acta pathologica japonica	128	29	375	35	2.42746	0	1	0	0
1987	115	acta pharmaceutica suecica	50	5	175	14	1.25	0	1	0	0
1987	120	acta physica polonica a	197	61	200	31	1.99771	1	0	0	0
1987	121	acta physica polonica b	70	18	147	33	1.14545	1	0	0	0
1987	122	acta physica slovaca	18	0	19	0	#DIV/0!	1	0	0	0
1987	125	acta physiologica scandinavica	1171	245	3190	253	2.63803	0	1	0	0
1987	129	acta polytechnica scandinavica-applied physics series	6	0	6	0	#DIV/0!	1	0	0	0
1987	130	acta polytechnica scandinavica-chemical technology series	0	0	0	0	#DIV/0!	1	0	0	0
1987	131	acta polytechnica scandinavica-electrical engineering series	0	0	0	0	#DIV/0!	1	0	0	0
1987	132	acta polytechnica scandinavica-mathematics and computer science series	0	0	0	0	#DIV/0!	1	0	0	0
1987	134	acta protozoologica	23	8	43	17	0.879795	0	1	0	0
1987	138	acta psychiatrica scandinavica	500	103	1099	102	2.21955	0	1	0	0
1987	139	acta psychologica	66	14	215	26	1.75408	0	0	1	0
1987	144	acta scientiarum mathematicarum	14	0	54	0	#DIV/0!	1	0	0	0
1987	145	acta societatis botanicorum poloniae	17	0	62	0	#DIV/0!	0	1	0	0
1987	146	acta sociologica	14	3	33	5	1.41429	0	0	1	0
1987	148	acta theriologica	20	6	87	22	1.18636	0	1	0	0
1987	149	acta tropica	83	16	274	28	1.8864	0	1	0	0
1987	152	acta veterinaria brno	1	0	15	0	#DIV/0!	0	1	0	0
1987	153	acta veterinaria scandinavica	55	12	255	24	2.31818	0	1	0	0
1987	154	acta veterinaria-beograd	2	0	8	0	#DIV/0!	0	1	0	0
1987	155	acta virologica	73	22	157	30	1.57717	0	1	0	0
1987	156	acta zoologica	36	2	69	4	0.958333	0	1	0	0
1987	159	acta zoologica sinica	6	0	21	0	#DIV/0!	0	1	0	0
1987	160	actes de la recherche en sciences sociales	12	7	53	11	2.81061	0	0	1	0
1987	164	acupuncture & electro-therapeutics research	3	0	17	0	#DIV/0!	0	1	0	0
1987	165	acustica	75	33	131	39	1.47795	1	0	0	0
1987	168	addictive behaviors	96	10	456	45	1.05556	0	1	1	0
1987	171	administration & society	25	3	42	8	0.63	0	0	1	0
1987	172	administration in mental health	7	2	19	1	5.42857	0	1	0	0
1987	173	administration in social work	33	22	60	37	1.08108	0	0	1	0
1987	174	administrative law review	41	11	27	8	0.905488	0	0	1	0
1987	175	administrative science quarterly	108	15	665	35	2.63889	0	0	1	0
1987	176	adolescence	46	8	222	40	0.965217	0	0	1	0
1987	178	advances in applied probability	83	13	187	19	1.54153	1	0	0	0
1987	179	advances in colloid and interface science	63	3	325	8	1.93452	1	0	0	0
1987	182	advances in mathematics	70	1	320	14	0.326531	1	0	0	0
1987	184	advances in physics	196	0	689	4	0	1	0	0	0
1987	187	aeronautical journal	7	0	11	0	#DIV/0!	1	0	0	0
1987	190	aesthetic plastic surgery	14	0	35	0	#DIV/0!	0	1	0	0
1987	191	aeu-archiv fur elektronik und ubertragungstechnik-international journal of electronics and communications	24	0	59	0	#DIV/0!	1	0	0	0
1987	192	afinidad	8	0	49	0	#DIV/0!	1	0	0	0
1987	194	africa	17	4	29	2	3.41176	0	0	1	0
1987	195	africa today	2	1	2	1	1	0	0	1	0
1987	196	african affairs	36	6	35	4	1.45833	0	0	1	0
1987	199	african journal of ecology	21	3	73	17	0.613445	0	1	0	0
1987	202	african studies	0	0	8	3	#DIV/0!	0	0	1	0
1987	203	age	27	4	87	6	2.14815	0	1	0	0
1987	204	age and ageing	91	8	247	17	1.27731	0	1	0	0
1987	206	agents and actions	468	87	884	85	1.93333	1	1	0	0
1987	207	aggressive behavior	45	6	126	16	1.05	0	1	1	0
1987	215	agricultural and biological chemistry	1213	346	2230	423	1.50376	0	1	0	0
1987	216	agricultural economics research	10	0	27	3	0	0	0	1	0
1987	218	agricultural engineering	6	0	9	0	#DIV/0!	1	1	0	0
1987	219	agricultural history	47	1	41	7	0.12462	0	1	0	0
1987	223	agricultural research	3	0	5	0	#DIV/0!	0	1	0	0
1987	224	agricultural systems	48	17	82	19	1.52851	0	1	0	0
1987	226	agricultural water management	23	1	110	5	0.956522	0	1	0	0
1987	229	agrochimica	5	0	15	0	#DIV/0!	1	1	0	0
1987	234	agronomie tropicale	0	0	28	0	#DIV/0!	0	1	0	0
1987	235	agronomy journal	339	96	1224	206	1.68262	0	1	0	0
1987	237	aiaa journal	401	118	741	170	1.28265	1	0	0	0
1987	238	aiche journal	620	106	1056	152	1.18778	1	0	0	0
1987	240	akron business and economic review	9	2	13	3	0.962963	0	0	1	0
1987	241	aktuelle chirurgie	12	0	13	0	#DIV/0!	0	1	0	0
1987	242	aktuelle ernahrungsmedizin	5	0	16	0	#DIV/0!	0	1	0	0
1987	243	aktuelle neurologie	28	0	28	0	#DIV/0!	0	1	0	0
1987	244	aktuelle rheumatologie	11	0	34	0	#DIV/0!	0	1	0	0
1987	245	aktuelle urologie	46	0	54	0	#DIV/0!	0	1	0	0
1987	252	alberta journal of educational research	24	18	27	6	3.375	0	0	1	0
1987	255	alcheringa	27	12	58	13	1.98291	1	0	0	0
1987	256	alcoholism-clinical and experimental research	431	53	1021	110	1.14138	0	1	0	0
1987	257	alimenta	4	0	13	0	#DIV/0!	0	1	0	0
1987	259	allergologia et immunopathologia	24	0	45	0	#DIV/0!	0	1	0	0
1987	260	allergy	267	60	618	82	1.69361	0	1	0	0
1987	261	allgemeine forst und jagdzeitung	11	0	20	0	#DIV/0!	0	1	0	0
1987	262	alta frequenza	12	0	12	0	#DIV/0!	1	0	0	0
1987	264	ambio	112	13	197	11	2.07873	0	1	0	0
1987	266	american annals of the deaf	25	13	97	43	1.17302	0	1	1	0
1987	267	american anthropologist	124	27	170	11	3.3651	0	0	1	0
1987	268	american antiquity	80	18	206	59	0.785593	0	0	1	0
1987	269	american archivist	29	24	66	47	1.16214	0	0	1	0
1987	271	american bankruptcy law journal	15	2	29	5	0.773333	0	0	1	0
1987	273	american bar foundation research journal	11	2	30	1	5.45455	0	0	1	0
1987	274	american bee journal	15	0	46	0	#DIV/0!	0	1	0	0
1987	275	american behavioral scientist	33	0	102	1	0	0	0	1	0
1987	276	american biology teacher	4	0	19	0	#DIV/0!	0	1	1	0
1987	278	american business law journal	15	4	11	2	1.46667	0	0	1	0
1987	279	american ceramic society bulletin	197	36	273	33	1.51177	1	0	0	0
1987	281	american criminal law review	18	7	70	11	2.47475	0	0	1	0
1987	284	american economic review	613	65	1946	103	2.00336	0	0	1	0
1987	285	american educational research journal	135	6	317	10	1.40889	0	0	1	0
1987	286	american ethnologist	69	23	170	12	4.72222	0	0	1	0
1987	287	american family physician	42	0	165	0	#DIV/0!	0	1	0	0
1987	288	american fern journal	21	5	36	4	2.14286	0	1	0	0
1987	291	american heart journal	1720	203	5024	413	1.43571	0	1	0	0
1987	296	american industrial hygiene association journal	231	70	600	201	0.904568	0	1	0	0
1987	298	american journal of acupuncture	0	0	3	0	#DIV/0!	0	1	0	0
1987	299	american journal of agricultural economics	132	59	448	139	1.44059	0	0	1	0
1987	300	american journal of anatomy	320	23	1192	70	1.22393	0	1	0	0
1987	302	american journal of art therapy	9	8	3	0	#DIV/0!	0	1	0	0
1987	303	american journal of botany	643	102	1020	147	1.10071	0	1	0	0
1987	304	american journal of cardiology	4405	683	10895	1288	1.31155	0	1	0	0
1987	305	american journal of chinese medicine	4	0	16	0	#DIV/0!	0	1	0	0
1987	306	american journal of clinical hypnosis	20	8	136	48	1.13333	0	0	1	0
1987	307	american journal of clinical nutrition	1309	212	4619	676	1.10662	0	1	0	0
1987	308	american journal of clinical pathology	1095	147	2746	175	2.10652	0	1	0	0
1987	309	american journal of community psychology	119	16	454	71	0.859747	0	1	1	0
1987	310	american journal of comparative law	16	6	35	5	2.625	0	0	1	0
1987	312	american journal of dance therapy	3	3	2	1	2	0	1	0	0
1987	313	american journal of diseases of children	732	113	1686	71	3.66578	0	1	0	0
1987	314	american journal of drug and alcohol abuse	41	2	96	10	0.468293	0	1	1	0
1987	315	american journal of economics and sociology	16	3	45	14	0.602679	0	0	1	0
1987	316	american journal of education	25	3	49	3	1.96	0	0	1	0
1987	317	american journal of enology and viticulture	51	27	140	58	1.27789	0	1	0	0
1987	318	american journal of epidemiology	1306	180	2932	318	1.27077	0	1	0	0
1987	319	american journal of family therapy	20	6	78	5	4.68	0	0	1	0
1987	320	american journal of forensic medicine and pathology	10	0	73	0	#DIV/0!	0	1	1	0
1987	321	american journal of gastroenterology	427	70	936	65	2.36066	0	1	0	0
1987	322	american journal of hematology	438	36	642	30	1.7589	0	1	0	0
1987	323	american journal of hospital pharmacy	298	193	542	238	1.4749	0	1	0	0
1987	324	american journal of human genetics	1246	105	1668	116	1.21174	0	1	0	0
1987	325	american journal of infection control	33	0	72	0	#DIV/0!	0	1	0	0
1987	326	american journal of international law	96	46	132	19	3.32895	0	0	1	0
1987	327	american journal of law & medicine	13	1	30	0	#DIV/0!	0	0	1	0
1987	328	american journal of mathematics	76	1	216	9	0.315789	1	0	0	0
1987	329	american journal of medical genetics	876	186	1162	266	0.927541	0	1	0	0
1987	331	american journal of medicine	2777	221	8417	302	2.21803	0	1	0	0
1987	332	american journal of mental deficiency	205	50	538	79	1.66101	0	1	1	0
1987	333	american journal of neuroradiology	870	175	1193	194	1.23697	0	1	0	0
1987	334	american journal of nursing	38	10	117	10	3.07895	0	1	0	0
1987	335	american journal of obstetrics and gynecology	2336	477	5755	661	1.77783	0	1	0	0
1987	336	american journal of occupational therapy	85	67	211	135	1.23198	0	1	0	0
1987	337	american journal of ophthalmology	892	142	1949	187	1.65918	0	1	0	0
1987	338	american journal of optometry and physiological optics	82	0	145	0	#DIV/0!	0	1	0	0
1987	339	american journal of orthodontics and dentofacial orthopedics	142	80	427	240	1.00235	0	1	0	0
1987	340	american journal of orthopsychiatry	154	14	470	20	2.13636	0	1	1	0
1987	341	american journal of pathology	1974	184	3638	161	2.10624	0	1	0	0
1987	342	american journal of pediatric hematology oncology	49	3	269	19	0.86681	0	1	0	0
1987	343	american journal of pharmaceutical education	59	51	129	117	0.953064	0	1	1	0
1987	345	american journal of physical anthropology	281	86	704	177	1.21728	0	1	1	0
1987	346	american journal of physical medicine & rehabilitation	13	0	55	10	0	0	1	0	0
1987	347	american journal of physics	270	178	410	207	1.30578	1	0	1	0
1987	348	american journal of physiology	9534	2079	19544	3395	1.25532	0	1	0	0
1987	349	american journal of political science	99	13	323	57	0.744108	0	0	1	0
1987	351	american journal of psychiatry	2256	324	5288	364	2.08639	0	1	0	0
1987	352	american journal of psychoanalysis	10	5	28	1	14	0	1	0	0
1987	353	american journal of psychology	31	0	84	3	0	0	0	1	0
1987	354	american journal of psychotherapy	42	6	179	11	2.32468	0	0	1	0
1987	355	american journal of public health	765	125	1880	152	2.02098	0	1	0	0
1987	358	american journal of roentgenology	1858	286	4982	394	1.94638	0	1	0	0
1987	360	american journal of science	166	20	863	32	3.24925	1	0	0	0
1987	361	american journal of sociology	216	17	588	29	1.59579	0	0	1	0
1987	362	american journal of sports medicine	45	0	251	0	#DIV/0!	0	1	0	0
1987	363	american journal of surgery	748	78	2793	152	1.91611	0	1	0	0
1987	364	american journal of surgical pathology	572	70	1363	96	1.73751	0	1	0	0
1987	365	american journal of the medical sciences	159	2	271	6	0.568134	0	1	0	0
1987	366	american journal of tropical medicine and hygiene	715	105	1750	217	1.1843	0	1	0	0
1987	367	american journal of veterinary research	1117	187	2690	382	1.1789	0	1	0	0
1987	368	american laboratory	198	35	247	15	2.91077	1	0	0	0
1987	371	american mathematical monthly	57	9	125	17	1.16099	1	0	0	0
1987	372	american midland naturalist	111	4	361	35	0.371686	0	1	0	0
1987	373	american mineralogist	608	91	1454	198	1.0991	1	0	0	0
1987	374	american naturalist	754	92	2504	168	1.81862	0	1	0	0
1987	380	american political science review	187	34	548	38	2.62201	0	0	1	0
1987	381	american politics quarterly	19	7	76	13	2.15385	0	0	1	0
1987	382	american potato journal	45	14	165	65	0.789744	0	1	0	0
1987	383	american psychologist	885	165	2035	126	3.01116	0	0	1	0
1987	385	american review of respiratory disease	3437	766	7194	1211	1.32396	0	1	0	0
1987	387	american scientist	157	14	303	3	9.00637	0	0	0	1
1987	388	american sociological review	305	52	1227	109	1.91921	0	0	1	0
1987	390	american speech	16	8	36	17	1.05882	0	0	1	0
1987	391	american statistician	182	65	344	77	1.59555	1	0	0	0
1987	394	american surgeon	148	11	408	22	1.37838	0	1	0	0
1987	397	american zoologist	287	8	968	17	1.58721	0	1	0	0
1987	400	anaesthesia	662	279	1159	194	2.51784	0	1	0	0
1987	401	anaesthesia and intensive care	70	24	207	21	3.37959	0	1	0	0
1987	402	anaesthesist	123	59	198	71	1.33768	0	1	0	0
1987	403	anais da academia brasileira de ciencias	21	8	97	17	2.17367	0	0	0	1
1987	404	anales de la asociacion quimica argentina	23	5	56	23	0.529301	1	0	0	0
1987	406	anales de quimica serie a-quimica fisica y quimica tecnica	34	0	84	0	#DIV/0!	1	0	0	0
1987	407	anales de quimica serie b-quimica inorganica y quimica analytica	43	20	146	35	1.9402	1	0	0	0
1987	408	anales de quimica serie c-quimica organica y bioquimica	49	24	128	15	4.17959	1	1	0	0
1987	410	analusis	112	20	144	30	0.857143	1	0	0	0
1987	412	analyst	834	142	1415	185	1.30229	1	0	0	0
1987	413	analytica chimica acta	1359	254	2982	425	1.31139	1	0	0	0
1987	415	analytical and quantitative cytology and histology	139	40	354	95	1.07232	0	1	0	0
1987	416	analytical biochemistry	2536	204	12173	496	1.97423	1	1	0	0
1987	417	analytical chemistry	4929	1242	8623	1385	1.56881	1	0	0	0
1987	420	analytische psychologie	3	1	0	0	#DIV/0!	0	0	1	0
1987	422	anatomical record	631	72	1224	107	1.30527	0	1	0	0
1987	423	anatomischer anzeiger	48	3	125	17	0.459559	0	1	0	0
1987	424	anatomy and embryology	292	37	724	50	1.83479	0	1	0	0
1987	426	andrologia	101	22	243	54	0.980198	0	1	0	0
1987	427	anesthesia and analgesia	834	190	1846	254	1.65571	0	1	0	0
1987	428	anesthesiology	1606	481	3327	611	1.63084	0	1	0	0
1987	429	angewandte botanik	18	0	51	0	#DIV/0!	0	1	0	0
1987	431	angewandte chemie-international edition	1923	139	3126	167	1.35303	1	0	0	0
1987	432	angewandte chemie-international edition in english	153	7	1002	25	1.83373	1	0	0	0
1987	433	angewandte informatik	11	8	21	11	1.38843	1	0	0	0
1987	434	angewandte makromolekulare chemie	130	29	302	53	1.27112	1	0	0	0
1987	435	angiology	145	18	374	27	1.71954	0	1	0	0
1987	436	angle orthodontist	34	6	77	15	0.905882	0	1	0	0
1987	440	animal behaviour	728	142	1874	320	1.14229	0	1	0	0
1987	442	animal feed science and technology	50	11	191	31	1.35548	0	1	0	0
1987	443	animal learning & behavior	120	25	377	64	1.22721	0	1	1	0
1987	444	animal production	262	92	580	152	1.3399	0	1	0	0
1987	446	animal reproduction science	103	20	168	29	1.12487	0	1	0	0
1987	447	annalen der physik	38	4	80	25	0.336842	1	0	0	0
1987	448	annales agriculturae fenniae	4	0	31	0	#DIV/0!	0	1	0	0
1987	450	annales botanici fennici	43	10	75	12	1.45349	0	1	0	0
1987	451	annales chirurgiae et gynaecologiae	41	0	99	0	#DIV/0!	0	1	0	0
1987	453	annales d endocrinologie	108	11	139	5	2.83148	0	1	0	0
1987	456	annales d urologie	13	0	25	0	#DIV/0!	0	1	0	0
1987	458	annales de biologie clinique	71	5	115	21	0.385647	0	1	0	0
1987	459	annales de cardiologie et d angeiologie	27	0	70	0	#DIV/0!	0	1	0	0
1987	460	annales de chimie-science des materiaux	22	0	106	0	#DIV/0!	1	0	0	0
1987	461	annales de chirurgie	17	0	70	0	#DIV/0!	0	1	0	0
1987	463	annales de dermatologie et de venereologie	115	71	314	98	1.97817	0	1	0	0
1987	464	annales de gastroenterologie et d hepatologie	16	0	21	0	#DIV/0!	0	1	0	0
1987	465	annales de genetique	97	13	196	15	1.7512	0	1	0	0
1987	472	annales de l institut oceanographique	2	0	84	2	0	1	0	0	0
1987	474	annales de la societe belge de medecine tropicale	65	14	91	15	1.30667	0	1	0	0
1987	475	annales de la societe entomologique de france	10	0	23	0	#DIV/0!	0	1	0	0
1987	477	annales de medecine interne	63	20	168	41	1.30081	0	1	0	0
1987	478	annales de medecine veterinaire	23	10	79	26	1.32107	0	1	0	0
1987	480	annales de parasitologie humaine et comparee	61	22	134	22	2.19672	0	1	0	0
1987	481	annales de pediatrie	19	0	79	0	#DIV/0!	0	1	0	0
1987	482	annales de physique	101	1	51	0	#DIV/0!	1	0	0	0
1987	484	annales de radiologie	38	0	132	0	#DIV/0!	0	1	0	0
1987	485	annales de recherches veterinaires	37	10	179	22	2.19902	0	1	0	0
1987	490	annales de zootechnie	25	10	104	22	1.89091	0	1	0	0
1987	492	annales des sciences forestieres	24	11	36	16	1.03125	0	1	0	0
1987	494	annales des sciences naturelles-zoologie et biologie animale	6	2	15	1	5	0	1	0	0
1987	496	annales entomologici fennici	4	0	25	0	#DIV/0!	0	1	0	0
1987	498	annales medico-psychologiques	4	0	16	0	#DIV/0!	0	0	1	0
1987	500	annales scientifiques de l ecole normale superieure	50	4	158	4	3.16	1	0	0	0
1987	501	annales zoologici fennici	93	16	177	30	1.01505	0	1	0	0
1987	502	annales-economies societes civilisations	43	3	70	8	0.610465	0	0	1	0
1987	503	annali di chimica	47	9	142	18	1.51064	0	1	0	0
1987	504	annals of allergy	364	76	665	109	1.27382	0	1	0	0
1987	505	annals of applied biology	235	83	625	155	1.42416	0	1	0	0
1987	506	annals of arid zone	0	0	5	0	#DIV/0!	0	1	0	0
1987	507	annals of biomedical engineering	59	3	133	2	3.38136	0	1	0	0
1987	508	annals of botany	372	66	865	116	1.323	0	1	0	0
1987	509	annals of clinical and laboratory science	67	9	227	14	2.17804	0	1	0	0
1987	510	annals of clinical biochemistry	346	53	368	34	1.65794	0	1	0	0
1987	511	annals of clinical research	78	4	270	4	3.46154	0	1	0	0
1987	512	annals of emergency medicine	273	0	516	0	#DIV/0!	0	1	0	0
1987	513	annals of human biology	77	13	188	28	1.13358	0	1	1	0
1987	514	annals of human genetics	205	27	441	39	1.48931	0	1	0	0
1987	515	annals of internal medicine	4913	330	9970	252	2.65743	0	1	0	0
1987	516	annals of mathematics	146	6	533	22	0.995641	1	0	0	0
1987	518	annals of neurology	2034	201	4542	193	2.3256	0	1	0	0
1987	519	annals of nuclear energy	35	23	64	30	1.4019	1	0	0	0
1987	520	annals of occupational hygiene	64	17	204	36	1.50521	0	1	0	0
1987	521	annals of ophthalmology	62	3	319	24	0.643145	0	1	0	0
1987	522	annals of otology rhinology and laryngology	210	26	1070	135	0.981305	0	1	0	0
1987	523	annals of physics	474	29	1466	53	1.6923	1	0	0	0
1987	524	annals of probability	152	49	407	74	1.77303	1	0	0	0
1987	526	annals of regional science	10	3	18	2	2.7	0	0	1	0
1987	528	annals of statistics	267	45	920	156	0.99395	1	0	0	0
1987	529	annals of surgery	1117	97	3849	178	1.87779	0	1	0	0
1987	530	annals of the american academy of political and social science	44	0	111	0	#DIV/0!	0	0	1	0
1987	531	annals of the association of american geographers	106	22	210	22	1.98113	0	0	1	0
1987	532	annals of the entomological society of america	205	32	476	49	1.51638	0	1	0	0
1987	534	annals of the institute of statistical mathematics	21	7	48	8	2	1	0	0	0
1987	535	annals of the missouri botanical garden	57	0	196	0	#DIV/0!	0	1	0	0
1987	537	annals of the rheumatic diseases	680	105	1236	117	1.63122	0	1	0	0
1987	539	annals of the royal college of surgeons of england	171	50	247	24	3.00926	0	1	0	0
1987	540	annals of thoracic surgery	600	172	1503	330	1.30564	0	1	0	0
1987	541	annals of tropical medicine and parasitology	143	14	384	34	1.10572	0	1	0	0
1987	542	annee biologique	4	0	18	0	#DIV/0!	0	1	0	0
1987	543	annee psychologique	19	9	38	11	1.63636	0	0	1	0
1987	552	annual review of ecology and systematics	199	9	999	18	2.51005	0	1	0	0
1987	553	annual review of energy	21	5	28	3	2.22222	1	0	0	0
1987	557	annual review of information science and technology	28	10	42	10	1.5	1	0	0	0
1987	558	annual review of materials science	132	3	189	4	1.07386	1	0	0	0
1987	567	annual review of plant physiology and plant molecular biology	612	18	1807	21	2.53081	0	1	0	0
1987	576	anthropological linguistics	4	1	23	3	1.91667	0	0	1	0
1987	578	anthropological quarterly	10	2	20	4	1	0	0	1	0
1987	579	anthropologie	15	5	36	12	1	0	0	1	0
1987	580	anthropology & education quarterly	14	5	91	24	1.35417	0	0	1	0
1987	582	anthropos	9	4	29	4	3.22222	0	0	1	0
1987	586	antimicrobial agents and chemotherapy	2751	625	5301	828	1.45451	0	1	0	0
1987	590	antiquity	30	7	24	6	0.933333	0	0	1	0
1987	592	anzeiger fur schadlingskunde pflanzenschutz umweltschutz	9	0	24	0	#DIV/0!	0	1	0	0
1987	594	apidologie	19	8	74	13	2.39676	0	1	0	0
1987	597	appetite	118	19	310	38	1.31356	0	1	0	0
1987	598	appita	5	0	22	0	#DIV/0!	1	0	0	0
1987	599	applied acoustics	6	0	18	0	#DIV/0!	1	0	0	0
1987	600	applied and environmental microbiology	2422	573	5307	966	1.29973	0	1	0	0
1987	602	applied economics	56	18	107	28	1.22832	0	0	1	0
1987	603	applied energy	40	19	34	9	1.79444	1	0	0	0
1987	604	applied entomology and zoology	80	36	214	75	1.284	0	1	0	0
1987	605	applied ergonomics	14	5	60	12	1.78571	1	0	1	0
1987	606	applied mathematical modelling	46	13	113	18	1.77415	1	0	0	0
1987	607	applied mathematics and computation	46	9	67	9	1.45652	1	0	0	0
1987	608	applied mathematics and optimization	17	2	125	16	0.919118	1	0	0	0
1987	609	applied neurophysiology	46	24	178	17	5.46292	0	1	0	0
1987	610	applied optics	1763	596	3472	881	1.33229	1	0	0	0
1987	612	applied physics letters	7039	1608	8756	1094	1.82837	1	0	0	0
1987	613	applied psycholinguistics	18	0	189	4	0	0	0	1	0
1987	614	applied scientific research	17	3	50	2	4.41176	1	0	0	0
1987	615	applied spectroscopy	866	167	988	185	1.02987	1	0	0	0
1987	616	applied spectroscopy reviews	35	3	78	1	6.68571	1	0	0	0
1987	617	applied surface science	223	39	388	30	2.26188	1	0	0	0
1987	618	appropriate technology	7	0	2	0	#DIV/0!	1	1	0	0
1987	619	aquaculture	399	158	977	316	1.22431	0	1	0	0
1987	620	aquatic botany	173	61	412	149	0.974978	0	1	0	0
1987	621	arabian journal for science and engineering	9	0	22	0	#DIV/0!	0	0	0	1
1987	622	arbeitsmedizin sozialmedizin praventivmedizin	11	0	23	0	#DIV/0!	0	1	0	0
1987	626	archaeometry	43	10	69	9	1.78295	1	0	0	0
1987	636	archiv der mathematik	91	20	202	20	2.21978	1	0	0	0
1987	637	archiv der pharmazie	164	64	280	77	1.41907	1	1	0	0
1987	641	archiv fur elektrotechnik	24	14	48	24	1.16667	1	0	0	0
1987	643	archiv fur experimentelle veterinarmedizin	55	13	134	43	0.736575	0	1	0	0
1987	645	archiv fur fischereiwissenschaft	13	5	37	5	2.84615	0	1	0	0
1987	646	archiv fur geflugelkunde	34	13	63	22	1.09492	0	1	0	0
1987	649	archiv fur hydrobiologie	137	23	393	54	1.22182	0	1	0	0
1987	651	archiv fur lebensmittelhygiene	40	14	65	19	1.19737	0	1	0	0
1987	655	archiv fur protistenkunde	47	15	88	25	1.1234	0	1	0	0
1987	658	archiv fur tierzucht-archives of animal breeding	7	0	14	0	#DIV/0!	0	1	0	0
1987	659	archive for history of exact sciences	32	5	27	5	0.84375	1	0	0	0
1987	660	archive for rational mechanics and analysis	130	20	271	41	1.01689	1	0	0	0
1987	667	archives des maladies du coeur et des vaisseaux	234	96	354	103	1.41001	0	1	0	0
1987	668	archives des sciences	14	0	10	0	#DIV/0!	0	0	0	1
1987	669	archives europeennes de sociologie	10	2	22	1	4.4	0	0	1	0
1987	670	archives francaises de pediatrie	86	37	212	53	1.72093	0	1	0	0
1987	671	archives internationales de pharmacodynamie et de therapie	314	34	822	54	1.64827	0	1	0	0
1987	672	archives internationales de physiologie de biochimie et de biophysique	125	46	211	43	1.80577	0	1	0	0
1987	673	archives italiennes de biologie	29	13	107	23	2.08546	0	1	0	0
1987	675	archives of andrology	54	14	268	15	4.6321	0	1	0	0
1987	676	archives of biochemistry and biophysics	2793	257	6265	351	1.64239	0	1	0	0
1987	677	archives of biology	17	3	32	4	1.41176	0	1	0	0
1987	678	archives of dermatological research	247	26	558	29	2.02541	0	1	0	0
1987	679	archives of dermatology	796	113	1750	155	1.60277	0	1	0	0
1987	681	archives of disease in childhood	721	149	1909	119	3.3152	0	1	0	0
1987	682	archives of environmental contamination and toxicology	206	20	429	42	0.991678	0	1	0	0
1987	683	archives of environmental health	100	9	321	19	1.52053	0	1	0	0
1987	684	archives of general psychiatry	1985	243	5693	409	1.70398	0	1	0	0
1987	685	archives of gynecology	50	6	157	7	2.69143	0	1	0	0
1987	686	archives of internal medicine	1398	115	3306	128	2.12463	0	1	0	0
1987	687	archives of mechanics	11	0	41	0	#DIV/0!	1	0	0	0
1987	688	archives of microbiology	812	121	2054	263	1.16379	0	1	0	0
1987	689	archives of neurology	977	128	2272	139	2.14145	0	1	0	0
1987	690	archives of ophthalmology	1060	226	2192	309	1.51246	0	1	0	0
1987	691	archives of oral biology	264	47	896	146	1.09257	0	1	0	0
1987	692	archives of orthopaedic and trauma surgery	53	15	149	18	2.34277	0	1	0	0
1987	694	archives of otolaryngology-head & neck surgery	326	48	1033	108	1.40832	0	1	0	0
1987	696	archives of pathology & laboratory medicine	787	106	1311	69	2.55909	0	1	0	0
1987	697	archives of physical medicine and rehabilitation	165	42	526	99	1.35243	0	1	0	0
1987	700	archives of sexual behavior	49	13	194	39	1.31973	0	0	1	0
1987	701	archives of surgery	770	80	2250	105	2.22635	0	1	0	0
1987	702	archives of toxicology	257	37	663	65	1.46848	0	1	0	0
1987	703	archives of virology	344	51	810	91	1.31964	0	1	0	0
1987	705	archivio veterinario italiano	2	0	8	0	#DIV/0!	0	1	0	0
1987	707	archivos de biologia y medicina experimentales	22	3	50	7	0.974026	0	1	0	0
1987	708	archivos de investigacion medica	9	5	67	14	2.65873	0	1	0	0
1987	711	archivos latinoamericanos de nutricion	9	0	25	0	#DIV/0!	0	1	0	0
1987	713	archivum histologicum japonicum	75	18	218	39	1.34154	0	1	0	0
1987	714	archivum immunologiae et therapiae experimentalis	27	0	46	0	#DIV/0!	0	1	0	0
1987	716	arctic	34	6	150	51	0.519031	1	1	0	0
1987	717	arctic and alpine research	62	8	177	26	0.878412	0	1	1	0
1987	718	arctic anthropology	1	0	14	3	0	0	0	1	0
1987	719	ardea	36	6	237	34	1.16176	0	1	0	0
1987	720	area	60	20	92	12	2.55556	0	0	1	0
1987	722	argument	3	0	8	1	0	0	0	1	0
1987	728	arkansas agricultural experiment station bulletin	0	0	0	0	#DIV/0!	0	1	0	0
1987	730	arkansas agricultural experiment station report series	0	0	0	0	#DIV/0!	0	1	0	0
1987	732	arkansas farm research	6	0	16	0	#DIV/0!	0	1	0	0
1987	734	arkhiv patologii	54	0	159	0	#DIV/0!	0	1	0	0
1987	735	arkiv for matematik	11	0	51	0	#DIV/0!	1	0	0	0
1987	736	armed forces & society	30	8	24	5	1.28	0	0	1	0
1987	739	arquivos brasileros de psicologia	48	48	9	6	1.5	0	0	1	0
1987	752	arthritis and rheumatism	1355	174	3747	293	1.6422	0	1	0	0
1987	754	artificial intelligence	189	37	610	78	1.531	1	0	0	0
1987	755	artificial organs	47	7	215	57	0.561777	0	1	0	0
1987	757	arts in psychotherapy	7	6	22	14	1.34694	0	1	1	0
1987	769	asian survey	54	13	78	8	2.34722	0	0	1	0
1987	770	asle transactions	59	20	187	58	1.09293	1	0	0	0
1987	771	aslib proceedings	24	3	30	4	0.9375	1	0	0	0
1987	777	astronomical journal	1493	347	2030	385	1.22548	1	0	0	0
1987	778	astronomicheskii zhurnal	66	35	208	119	0.926916	1	0	0	0
1987	779	astronomy & astrophysics	3340	1119	6229	1792	1.16457	1	0	0	0
1987	781	astrophysical journal	9657	3732	20311	7173	1.09428	1	0	0	0
1987	782	astrophysical journal supplement series	873	50	1844	94	1.12354	1	0	0	0
1987	783	astrophysical letters & communications	11	0	77	1	0	1	0	0	0
1987	784	astrophysics and space science	326	130	707	181	1.55764	1	0	0	0
1987	785	atherosclerosis	588	102	1596	227	1.21963	0	1	0	0
1987	788	atmospheric environment	763	240	2215	711	0.97992	1	1	0	0
1987	789	atom & strom	14	0	2	0	#DIV/0!	1	0	0	0
1987	791	atomkernenergie-kerntechnik	40	1	117	4	0.73125	1	0	0	0
1987	792	atomwirtschaft-atomtechnik	67	12	22	3	1.31343	1	0	0	0
1987	794	audiology	54	11	190	29	1.33461	0	1	0	0
1987	795	auk	346	58	980	130	1.26367	0	1	0	0
1987	799	aussen politik	9	6	7	2	2.33333	0	0	1	0
1987	803	australian & new zealand journal of obstetrics & gynaecology	41	0	122	0	#DIV/0!	0	1	0	0
1987	804	australian and new zealand journal of criminology	13	9	18	7	1.78022	0	0	1	0
1987	805	australian and new zealand journal of medicine	176	29	464	18	4.24747	0	1	0	0
1987	806	australian and new zealand journal of psychiatry	88	28	154	26	1.88462	0	1	0	0
1987	807	australian and new zealand journal of sociology	11	2	42	4	1.90909	0	0	1	0
1987	808	australian and new zealand journal of surgery	45	0	234	0	#DIV/0!	0	1	0	0
1987	809	australian dental journal	18	0	60	0	#DIV/0!	0	1	0	0
1987	810	australian economic history review	5	0	8	1	0	0	0	1	0
1987	811	australian economic papers	9	5	31	8	2.15278	0	0	1	0
1987	812	australian forest research	30	20	92	17	3.60784	0	1	0	0
1987	814	australian journal of agricultural economics	6	5	37	3	10.2778	0	1	1	0
1987	815	australian journal of agricultural research	123	29	442	52	2.00407	0	1	0	0
1987	816	australian journal of biological sciences	51	8	319	25	2.00157	0	1	0	0
1987	817	australian journal of botany	90	21	240	43	1.30233	0	1	0	0
1987	818	australian journal of chemistry	326	79	1067	124	2.08522	1	0	0	0
1987	819	australian journal of dairy technology	21	6	118	13	2.59341	0	1	0	0
1987	820	australian journal of ecology	64	14	183	35	1.14375	0	1	0	0
1987	821	australian journal of education	9	1	34	5	0.755556	0	0	1	0
1987	822	australian journal of experimental agriculture	114	62	182	44	2.2496	0	1	0	0
1987	826	australian journal of marine and freshwater research	117	24	320	68	0.965309	1	1	0	0
1987	828	australian journal of physics	140	14	223	35	0.637143	1	0	0	0
1987	829	australian journal of plant physiology	209	20	529	47	1.07706	0	1	0	0
1987	830	australian journal of politics and history	7	0	7	4	0	0	0	1	0
1987	831	australian journal of psychology	22	5	97	15	1.4697	0	0	1	0
1987	832	australian journal of public administration	25	20	13	8	1.3	0	0	1	0
1987	833	australian journal of social issues	4	3	21	8	1.96875	0	0	1	0
1987	834	australian journal of soil research	81	24	208	30	2.05432	0	1	0	0
1987	835	australian journal of zoology	62	12	213	23	1.79243	0	1	0	0
1987	837	australian outlook	10	4	13	6	0.866667	0	0	1	0
1987	838	australian paediatric journal	34	8	162	20	1.90588	0	1	0	0
1987	839	australian psychologist	19	6	33	2	5.21053	0	0	1	0
1987	840	australian quarterly	5	0	9	1	0	0	0	1	0
1987	841	australian telecommunication research	1	0	7	0	#DIV/0!	1	0	0	0
1987	842	australian veterinary journal	167	66	518	106	1.93131	0	1	0	0
1987	843	australian veterinary practitioner	3	0	14	0	#DIV/0!	0	1	0	0
1987	845	australian wildlife research	58	26	178	61	1.30808	0	1	0	0
1987	847	automatica	137	14	579	62	0.954321	1	0	0	0
1987	848	automation and remote control	1	0	27	0	#DIV/0!	1	0	0	0
1987	852	avian diseases	255	116	596	215	1.26103	0	1	0	0
1987	853	avian pathology	132	38	303	71	1.22855	0	1	0	0
1987	854	aviation space and environmental medicine	226	114	505	162	1.57244	0	1	0	0
1987	855	avtomatika	1	0	7	0	#DIV/0!	1	0	0	0
1987	856	avtomatika i vychislitelnaya tekhnika	1	0	7	0	#DIV/0!	1	0	0	0
1987	863	bamidgeh	6	2	36	5	2.4	0	1	0	0
1987	864	banking law journal	13	1	25	4	0.480769	0	0	1	0
1987	867	basic research in cardiology	270	57	535	64	1.76476	0	1	0	0
1987	868	bee world	12	3	31	5	1.55	0	1	0	0
1987	869	behavior genetics	100	18	305	63	0.871429	0	1	1	0
1987	870	behavior modification	45	4	156	7	1.98095	0	0	1	0
1987	874	behavior therapy	133	21	587	45	2.05965	0	0	1	0
1987	876	behavioral and brain sciences	419	129	894	66	4.17032	0	1	1	0
1987	877	behavioral and neural biology	256	19	693	52	0.989108	0	1	1	0
1987	878	behavioral assessment	76	13	195	20	1.66776	0	0	1	0
1987	879	behavioral ecology and sociobiology	434	69	1029	97	1.68656	0	1	0	0
1987	881	behavioral science	20	6	101	25	1.212	0	0	1	0
1987	882	behaviorism	5	0	41	5	0	0	0	1	0
1987	883	behaviour	150	17	457	48	1.07903	0	1	0	0
1987	884	behaviour research and therapy	289	52	565	70	1.4523	0	0	1	0
1987	886	behavioural brain research	299	33	697	101	0.761648	0	1	0	0
1987	887	behavioural processes	71	7	135	6	2.21831	0	1	1	0
1987	889	beitrage zur konfliktforschung	8	4	5	3	0.833333	0	0	1	0
1987	892	beitrage zur tabakforschung international	11	1	35	4	0.795455	0	1	0	0
1987	899	berichte der bunsen-gesellschaft-physical chemistry chemical physics	562	67	1437	120	1.42762	1	0	0	0
1987	900	berichte der deutschen botanischen gesellschaft	29	1	182	5	1.25517	0	1	0	0
1987	903	berichte uber landwirtschaft	6	0	4	0	#DIV/0!	0	1	0	0
1987	904	berliner und munchener tierarztliche wochenschrift	58	3	156	16	0.50431	0	1	0	0
1987	906	betriebswirtschaftliche forschung und praxis	8	6	2	2	0.75	0	0	1	0
1987	909	bijdragen tot de dierkunde	14	3	32	8	0.857143	0	1	0	0
1987	910	biken journal	6	0	47	0	#DIV/0!	0	1	0	0
1987	912	biochemical and biophysical research communications	9692	791	16926	581	2.37761	0	1	0	0
1987	913	biochemical genetics	158	14	596	50	1.0562	0	1	0	0
1987	914	biochemical journal	7538	1124	14791	1498	1.4723	0	1	0	0
1987	916	biochemical pharmacology	3354	382	7104	646	1.25248	0	1	0	0
1987	917	biochemical systematics and ecology	166	46	333	58	1.59098	0	1	0	0
1987	918	biochemie und physiologie der pflanzen	66	12	222	25	1.61455	0	1	0	0
1987	920	biochemistry	9995	1568	18505	2522	1.15108	0	1	0	0
1987	921	biochemistry international	398	47	736	45	1.93143	0	1	0	0
1987	922	biochemistry-moscow	21	1	43	2	1.02381	0	1	0	0
1987	923	biochimica et biophysica acta	10032	1820	25314	3229	1.42225	0	1	0	0
1987	924	biochimie	468	16	563	14	1.37485	0	1	0	0
1987	925	bioelectrochemistry and bioenergetics	99	14	367	50	1.03798	1	1	0	0
1987	926	biofeedback and self-regulation	10	5	123	31	1.98387	0	0	1	0
1987	927	biofizika	136	50	369	129	1.05164	0	1	0	0
1987	929	biologia	16	0	46	1	0	0	1	0	0
1987	930	biologia plantarum	58	0	85	0	#DIV/0!	0	1	0	0
1987	931	biological bulletin	238	27	610	42	1.64766	0	1	0	0
1987	932	biological conservation	116	24	182	40	0.941379	0	1	0	0
1987	933	biological cybernetics	262	63	492	89	1.32927	1	1	0	0
1987	934	biological journal of the linnean society	170	30	397	52	1.34729	0	1	0	0
1987	935	biological psychiatry	670	126	1427	122	2.19968	0	1	0	0
1987	936	biological psychology	49	9	264	33	1.46939	0	0	1	0
1987	938	biological reviews of the cambridge philosophical society	74	1	360	1	4.86486	0	1	0	0
1987	939	biological trace element research	89	9	242	17	1.43952	0	1	0	0
1987	941	biologisches zentralblatt	46	9	120	23	1.02079	0	1	0	0
1987	943	biologist	5	0	18	0	#DIV/0!	0	1	0	0
1987	944	biologiya morya-marine biology	25	14	58	19	1.70947	0	1	0	0
1987	945	biologizace a chemizace zivocisne vyroby-veterinaria	2	0	20	0	#DIV/0!	0	1	0	0
1987	946	biology of behaviour	22	8	63	6	3.81818	0	1	0	0
1987	947	biology of reproduction	1153	229	3246	525	1.22799	0	1	0	0
1987	948	biology of the neonate	174	16	404	50	0.742989	0	1	0	0
1987	949	biomaterials	158	42	263	37	1.8895	0	1	0	0
1987	952	biomedical research-tokyo	146	7	718	30	1.14749	0	1	0	0
1987	956	biometrics	188	45	665	76	2.09441	1	1	0	0
1987	957	biometrika	197	39	618	85	1.43936	1	1	0	0
1987	958	bioorganic chemistry	92	10	159	4	4.32065	1	1	0	0
1987	959	bioorganicheskaya khimiya	362	169	613	207	1.38251	1	1	0	0
1987	960	biopharmaceutics & drug disposition	72	12	159	4	6.625	0	1	0	0
1987	961	biophysical chemistry	201	31	436	45	1.49431	1	1	0	0
1987	962	biophysical journal	2369	293	3287	342	1.18871	0	1	0	0
1987	964	biopolymers	732	97	1576	213	0.980477	0	1	0	0
1987	965	biorheology	87	28	315	61	1.66196	0	1	0	0
1987	966	bioscience	219	15	419	19	1.51045	0	1	0	0
1987	967	biosystems	93	6	197	8	1.58871	0	1	0	0
1987	968	biotechnology and bioengineering	731	176	2121	461	1.10773	0	1	0	0
1987	969	biotechnology letters	449	50	831	65	1.42368	0	1	0	0
1987	971	biotropica	87	7	271	42	0.519157	0	1	0	0
1987	972	bird study	30	12	64	20	1.28	0	1	0	0
1987	977	black scholar	12	0	11	0	#DIV/0!	0	0	1	0
1987	981	blood	6471	946	10878	1269	1.25316	0	1	0	0
1987	982	blood cells	55	3	280	10	1.52727	0	1	0	0
1987	983	blood vessels	129	6	295	6	2.28682	0	1	0	0
1987	984	blumea	5	0	17	0	#DIV/0!	0	1	0	0
1987	985	blut	237	20	460	13	2.98604	0	1	0	0
1987	987	bodenkultur	9	0	15	0	#DIV/0!	0	1	0	0
1987	990	boreas	47	10	160	48	0.70922	1	0	0	0
1987	993	boston university law review	61	4	105	6	1.14754	0	0	1	0
1987	994	botanica marina	126	28	383	73	1.16591	0	1	0	0
1987	995	botanical bulletin of academia sinica	8	0	20	0	#DIV/0!	0	1	0	0
1987	996	botanical gazette	109	21	325	39	1.6055	0	1	0	0
1987	997	botanical journal of the linnean society	57	4	127	7	1.27318	0	1	0	0
1987	998	botanical magazine-tokyo	34	14	107	17	2.5917	0	1	0	0
1987	999	botanical review	81	1	196	0	#DIV/0!	0	1	0	0
1987	1003	boundary 2-an international journal of literature and culture	4	0	18	1	0	0	0	1	0
1987	1004	boundary-layer meteorology	203	78	392	94	1.60235	1	0	0	0
1987	1005	brain	317	29	1189	70	1.5539	0	1	0	0
1987	1006	brain and language	147	46	711	154	1.44474	0	1	1	0
1987	1007	brain behavior and evolution	52	0	220	5	0	0	1	0	0
1987	1008	brain research	8705	1464	19572	2996	1.09867	0	1	0	0
1987	1009	brain research bulletin	835	72	1933	126	1.32284	0	1	0	0
1987	1010	brain research reviews	238	4	840	3	4.70588	0	1	0	0
1987	1015	british birds	8	0	24	0	#DIV/0!	0	1	0	0
1987	1017	british dental journal	204	83	452	94	1.9564	0	1	0	0
1987	1018	british heart journal	1029	116	2594	149	1.96258	0	1	0	0
1987	1021	british journal of addiction	247	116	322	94	1.60875	0	1	0	0
1987	1023	british journal of anaesthesia	846	214	2102	427	1.24523	0	1	0	0
1987	1024	british journal of cancer	1440	160	2722	158	1.91421	0	1	0	0
1987	1026	british journal of clinical pharmacology	1221	161	3148	263	1.5783	0	1	0	0
1987	1027	british journal of clinical practice	116	3	103	9	0.295977	0	1	0	0
1987	1028	british journal of criminology	13	0	70	5	0	0	0	1	0
1987	1029	british journal of dermatology	833	124	2057	193	1.58655	0	1	0	0
1987	1030	british journal of diseases of the chest	111	7	342	13	1.65904	0	1	0	0
1987	1031	british journal of disorders of communication	30	7	18	0	#DIV/0!	0	1	1	0
1987	1032	british journal of educational psychology	43	9	135	21	1.34551	0	0	1	0
1987	1033	british journal of educational studies	6	0	11	0	#DIV/0!	0	0	1	0
1987	1034	british journal of educational technology	19	4	16	3	1.12281	0	0	1	0
1987	1035	british journal of experimental pathology	186	14	451	24	1.41443	0	1	0	0
1987	1036	british journal of haematology	1662	175	3511	302	1.22414	0	1	0	0
1987	1037	british journal of hospital medicine	134	36	219	9	6.53731	0	1	0	0
1987	1038	british journal of industrial medicine	353	81	569	86	1.51818	0	1	0	0
1987	1039	british journal of industrial relations	37	10	56	4	3.78378	0	0	1	0
1987	1040	british journal of mathematical & statistical psychology	36	3	123	11	0.931818	1	0	1	0
1987	1041	british journal of medical psychology	42	7	168	16	1.75	0	1	1	0
1987	1042	british journal of mental subnormality	4	3	14	1	10.5	0	1	1	0
1987	1043	british journal of nutrition	411	51	1230	140	1.0902	0	1	0	0
1987	1044	british journal of obstetrics and gynaecology	880	110	1779	163	1.36426	0	1	0	0
1987	1045	british journal of ophthalmology	348	46	879	83	1.39988	0	1	0	0
1987	1047	british journal of pharmacology	2076	252	4574	305	1.82041	0	1	0	0
1987	1048	british journal of plastic surgery	72	34	345	66	2.46843	0	1	0	0
1987	1049	british journal of political science	41	5	78	12	0.792683	0	0	1	0
1987	1051	british journal of psychiatry	1076	214	2815	376	1.48899	0	1	0	0
1987	1052	british journal of psychology	96	11	270	22	1.40625	0	0	1	0
1987	1053	british journal of radiology	409	85	1021	75	2.82918	0	1	0	0
1987	1055	british journal of social work	28	17	57	32	1.08147	0	0	1	0
1987	1056	british journal of sociology	45	5	100	6	1.85185	0	0	1	0
1987	1057	british journal of sociology of education	35	15	51	20	1.09286	0	0	1	0
1987	1058	british journal of surgery	1063	242	2262	298	1.72806	0	1	0	0
1987	1060	british journal of urology	399	86	1036	158	1.41328	0	1	0	0
1987	1063	british medical bulletin	370	0	1061	8	0	0	1	0	0
1987	1065	british phycological journal	74	14	193	22	1.65971	0	1	0	0
1987	1066	british polymer journal	118	13	111	8	1.5286	1	0	0	0
1987	1067	british poultry science	102	37	294	54	1.97495	0	1	0	0
1987	1069	british tax review	3	3	4	2	2	0	0	1	0
1987	1070	british veterinary journal	86	12	230	18	1.78295	0	1	0	0
1987	1071	brittonia	17	0	38	0	#DIV/0!	0	1	0	0
1987	1073	brookings papers on economic activity	57	11	193	5	7.44912	0	0	1	0
1987	1074	brown boveri review	34	25	51	44	0.852273	1	0	0	0
1987	1076	bryologist	126	69	134	43	1.70653	0	1	0	0
1987	1077	buffalo law review	25	3	45	2	2.7	0	0	1	0
1987	1078	building and environment	3	0	9	0	#DIV/0!	1	1	0	0
1987	1080	bulletin de l academie nationale de medecine	11	0	34	0	#DIV/0!	0	1	0	0
1987	1085	bulletin de l academie veterinaire de france	7	0	31	0	#DIV/0!	0	1	0	0
1987	1086	bulletin de l institut pasteur	30	1	37	0	#DIV/0!	0	1	0	0
1987	1088	bulletin de la societe botanique de france-actualites botaniques	15	0	51	0	#DIV/0!	0	1	0	0
1987	1089	bulletin de la societe botanique de france-lettres botaniques	6	0	30	0	#DIV/0!	0	1	0	0
1987	1092	bulletin de la societe de pathologie exotique	36	0	88	0	#DIV/0!	0	1	0	0
1987	1093	bulletin de la societe mathematique de france	25	3	100	5	2.4	1	0	0	0
1987	1095	bulletin de la societe royale de botanique de belgique	4	0	7	0	#DIV/0!	0	1	0	0
1987	1096	bulletin de la societe zoologique de france	14	0	48	0	#DIV/0!	0	1	0	0
1987	1098	bulletin de mineralogie	108	15	347	30	1.60648	1	0	0	0
1987	1100	bulletin des sciences mathematiques	9	2	40	4	2.22222	1	0	0	0
1987	1101	bulletin des societes chimiques belges	154	27	478	62	1.3517	1	0	0	0
1987	1102	bulletin du cancer	48	17	157	15	3.70694	0	1	0	0
1987	1108	bulletin of concerned asian scholars	8	5	25	4	3.90625	0	0	1	0
1987	1109	bulletin of entomological research	120	24	259	43	1.20465	0	1	0	0
1987	1110	bulletin of environmental contamination and toxicology	496	55	886	102	0.963196	0	1	0	0
1987	1112	bulletin of experimental biology and medicine	21	1	69	2	1.64286	0	1	0	0
1987	1114	bulletin of marine science	129	13	329	44	0.753524	1	1	0	0
1987	1115	bulletin of mathematical biology	44	9	225	23	2.00099	0	1	0	0
1987	1116	bulletin of molecular biology and medicine	11	0	21	0	#DIV/0!	0	1	0	0
1987	1117	bulletin of peace proposals	14	5	7	1	2.5	0	0	1	0
1987	1119	bulletin of the academy of sciences of the ussr division of chemical science	8	0	91	0	#DIV/0!	1	0	0	0
1987	1120	bulletin of the american mathematical society	125	8	351	6	3.744	1	0	0	0
1987	1121	bulletin of the american meteorological society	215	29	327	22	2.00486	1	0	0	0
1987	1125	bulletin of the astronomical institutes of czechoslovakia	57	33	85	34	1.44737	1	0	0	0
1987	1126	bulletin of the atomic scientists	60	3	47	1	2.35	0	0	1	0
1987	1128	bulletin of the british psychological society	66	24	54	10	1.96364	0	0	1	0
1987	1129	bulletin of the chemical society of japan	1449	435	3219	526	1.8372	1	0	0	0
1987	1135	bulletin of the history of medicine	29	3	57	10	0.589655	0	1	0	0
1987	1137	bulletin of the institute of zoology academia sinica	11	4	26	8	1.18182	0	1	0	0
1987	1143	bulletin of the medical library association	42	20	44	18	1.16402	0	0	1	0
1987	1144	bulletin of the menninger clinic	26	4	65	5	2	0	1	1	0
1987	1146	bulletin of the new york academy of medicine	39	0	162	0	#DIV/0!	0	1	0	0
1987	1147	bulletin of the psychonomic society	96	8	272	17	1.33333	0	0	1	0
1987	1150	bulletin of the seismological society of america	486	143	1235	415	0.875626	1	0	0	0
1987	1151	bulletin of the torrey botanical club	64	17	184	12	4.07292	0	1	0	0
1987	1153	bulletin of the world health organization	244	16	747	40	1.22459	0	1	0	0
1987	1154	bulletin on narcotics	27	3	45	5	1	0	1	0	0
1987	1155	bulletin on the rheumatic diseases	7	0	44	0	#DIV/0!	0	1	0	0
1987	1156	bulletins et memoires de la societe d anthropologie de paris	4	2	16	5	1.6	0	0	1	0
1987	1157	bunseki kagaku	190	0	380	13	0	1	0	0	0
1987	1160	burns	28	0	132	0	#DIV/0!	0	1	0	0
1987	1162	business history	43	5	21	1	2.44186	0	0	1	0
1987	1163	business history review	29	1	54	2	0.931034	0	0	1	0
1987	1164	business horizons	40	16	78	5	6.24	0	0	1	0
1987	1166	business lawyer	120	33	137	28	1.34554	0	0	1	0
1987	1171	ca-a cancer journal for clinicians	195	0	283	0	#DIV/0!	0	1	0	0
1987	1172	cafe cacao the	1	0	6	0	#DIV/0!	0	1	0	0
1987	1173	cahiers d etudes africaines	0	0	11	2	#DIV/0!	0	0	1	0
1987	1175	cahiers de biologie marine	9	0	41	0	#DIV/0!	0	1	0	0
1987	1180	cahiers economiques de bruxelles	1	0	2	1	0	0	0	1	0
1987	1182	cahiers internationaux de sociologie	1	0	10	1	0	0	0	1	0
1987	1187	calcified tissue international	499	56	1326	107	1.39074	0	1	0	0
1987	1190	california fish and game	11	0	31	0	#DIV/0!	0	1	0	0
1987	1192	california law review	167	8	199	20	0.476647	0	0	1	0
1987	1193	california management review	48	1	108	12	0.1875	0	0	1	0
1987	1194	calphad-computer coupling of phase diagrams and thermochemistry	57	16	144	30	1.34737	1	0	0	0
1987	1195	cambridge journal of economics	34	4	88	11	0.941176	0	0	1	0
1987	1201	canadian agricultural engineering	12	6	35	12	1.45833	0	1	0	0
1987	1203	canadian bar review-revue du barreau canadien	8	1	15	6	0.3125	0	0	1	0
1987	1205	canadian entomologist	160	42	432	96	1.18125	0	1	0	0
1987	1206	canadian family physician	13	0	47	0	#DIV/0!	0	1	0	0
1987	1208	canadian field-naturalist	39	0	116	0	#DIV/0!	0	1	0	0
1987	1210	canadian geographer-geographe canadien	28	7	50	9	1.38889	0	0	1	0
1987	1211	canadian geotechnical journal	58	28	120	45	1.28736	1	0	0	0
1987	1213	canadian institute of food science and technology journal-journal de l institut canadien de science et technologie alimentaires	49	11	126	14	2.02041	0	1	0	0
1987	1214	canadian journal of african studies-revue canadienne des etudes africaines	13	0	39	1	0	0	0	1	0
1987	1215	canadian journal of animal science	127	36	494	107	1.30871	0	1	0	0
1987	1216	canadian journal of behavioural science-revue canadienne des sciences du comportement	41	5	106	11	1.17517	0	0	1	0
1987	1218	canadian journal of botany-revue canadienne de botanique	745	133	1931	277	1.24451	0	1	0	0
1987	1219	canadian journal of chemical engineering	164	41	402	67	1.5	1	0	0	0
1987	1220	canadian journal of chemistry-revue canadienne de chimie	1067	167	2404	249	1.51108	1	0	0	0
1987	1221	canadian journal of civil engineering	46	22	58	20	1.38696	1	0	0	0
1987	1223	canadian journal of criminology-revue canadienne de criminologie	20	5	38	5	1.9	0	0	1	0
1987	1224	canadian journal of earth sciences	399	120	891	254	1.055	1	0	0	0
1987	1225	canadian journal of economics-revue canadienne d economique	86	19	191	23	1.83468	0	0	1	0
1987	1227	canadian journal of fisheries and aquatic sciences	1014	311	2626	689	1.16896	0	1	0	0
1987	1228	canadian journal of forest research-revue canadienne de recherche forestiere	464	127	859	263	0.89397	0	1	0	0
1987	1234	canadian journal of mathematics-journal canadien de mathematiques	52	5	194	8	2.33173	1	0	0	0
1987	1236	canadian journal of microbiology	453	48	1363	95	1.52025	0	1	0	0
1987	1237	canadian journal of neurological sciences	165	23	507	51	1.38574	0	1	0	0
1987	1238	canadian journal of ophthalmology-journal canadien d ophtalmologie	20	7	135	5	9.45	0	1	0	0
1987	1241	canadian journal of physics	421	55	942	43	2.86196	1	0	0	0
1987	1242	canadian journal of physiology and pharmacology	692	85	1944	147	1.6244	0	1	0	0
1987	1243	canadian journal of plant science	95	28	401	87	1.3585	0	1	0	0
1987	1244	canadian journal of political science-revue canadienne de science politique	25	8	42	10	1.344	0	0	1	0
1987	1245	canadian journal of psychiatry-revue canadienne de psychiatrie	137	44	333	46	2.32498	0	1	0	0
1987	1247	canadian journal of psychology-revue canadienne de psychologie	59	7	275	18	1.81262	0	0	1	0
1987	1248	canadian journal of public health-revue canadienne de sante publique	80	21	107	13	2.16058	0	1	0	0
1987	1249	canadian journal of sociology-cahiers canadiens de sociologie	12	1	35	2	1.45833	0	0	1	0
1987	1250	canadian journal of soil science	105	30	276	67	1.17697	0	1	0	0
1987	1252	canadian journal of surgery	100	9	318	16	1.78875	0	1	0	0
1987	1254	canadian library journal	22	5	21	5	0.954545	0	0	1	0
1987	1256	canadian medical association journal	415	152	1030	65	5.80389	0	1	0	0
1987	1257	canadian metallurgical quarterly	23	5	90	15	1.30435	1	0	0	0
1987	1258	canadian mining journal	0	0	6	0	#DIV/0!	1	0	0	0
1987	1259	canadian modern language review-revue canadienne des langues vivantes	40	16	50	30	0.666667	0	0	1	0
1987	1260	canadian plant disease survey	3	0	14	0	#DIV/0!	0	1	0	0
1987	1261	canadian public administration-administration publique du canada	14	5	38	22	0.616883	0	0	1	0
1987	1264	canadian review of sociology and anthropology-revue canadienne de sociologie et d anthropologie	24	8	38	11	1.15152	0	0	1	0
1987	1267	canadian veterinary journal-revue veterinaire canadienne	79	26	255	43	1.95172	0	1	0	0
1987	1269	cancer	4031	435	12916	1374	1.01442	0	1	0	0
1987	1270	cancer biochemistry biophysics	34	2	59	4	0.867647	0	1	0	0
1987	1271	cancer chemotherapy and pharmacology	500	69	941	106	1.22508	0	1	0	0
1987	1274	cancer genetics and cytogenetics	1212	412	1743	637	0.930149	0	1	0	0
1987	1275	cancer immunology immunotherapy	345	46	581	62	1.24946	0	1	0	0
1987	1276	cancer letters	476	56	1177	48	2.8848	0	1	0	0
1987	1277	cancer research	9058	1608	17601	2367	1.32006	0	1	0	0
1987	1278	cancer treatment reports	1177	134	3097	214	1.64762	0	1	0	0
1987	1279	cancer treatment reviews	148	4	441	16	0.744932	0	1	0	0
1987	1280	canine practice	7	0	18	0	#DIV/0!	0	1	0	0
1987	1281	carbohydrate research	1146	318	2681	663	1.12209	1	1	0	0
1987	1282	carbon	167	50	380	105	1.08355	1	0	0	0
1987	1283	carcinogenesis	1987	416	3359	603	1.16624	0	1	0	0
1987	1284	cardiology	83	10	214	4	6.44578	0	1	0	0
1987	1285	cardiovascular and interventional radiology	40	0	189	0	#DIV/0!	0	1	0	0
1987	1287	cardiovascular research	319	30	845	52	1.52821	0	1	0	0
1987	1288	caries research	205	47	468	126	0.851568	0	1	0	0
1987	1290	carlsberg research communications	149	55	439	101	1.60443	0	1	0	0
1987	1293	caryologia	10	3	74	10	2.22	0	1	0	0
1987	1295	castanea	6	0	17	0	#DIV/0!	0	1	0	0
1987	1296	catalysis reviews-science and engineering	107	2	435	14	0.580774	1	0	0	0
1987	1297	catheterization and cardiovascular diagnosis	159	29	229	29	1.44025	0	1	0	0
1987	1300	catholic university law review	24	2	36	1	3	0	0	1	0
1987	1302	celestial mechanics	83	31	163	54	1.1274	1	0	0	0
1987	1303	cell	18379	1298	29737	1303	1.61178	0	1	0	0
1987	1304	cell and tissue kinetics	108	11	448	47	0.970843	0	1	0	0
1987	1305	cell and tissue research	1416	171	3501	310	1.36384	0	1	0	0
1987	1306	cell biology international reports	274	17	707	18	2.43694	0	1	0	0
1987	1307	cell biophysics	30	1	120	7	0.571429	0	1	0	0
1987	1308	cell calcium	329	12	490	11	1.62476	0	1	0	0
1987	1309	cell differentiation	226	15	418	30	0.924779	0	1	0	0
1987	1310	cell motility and the cytoskeleton	186	33	428	49	1.5497	0	1	0	0
1987	1311	cell structure and function	118	17	183	8	3.29555	0	1	0	0
1987	1312	cellular and molecular biology	84	12	225	19	1.69173	0	1	0	0
1987	1313	cellular immunology	1398	140	3277	243	1.35049	0	1	0	0
1987	1314	cement and concrete research	114	59	186	65	1.48097	1	0	0	0
1987	1317	center magazine	3	0	1	0	#DIV/0!	0	0	1	0
1987	1318	central african journal of medicine	15	0	34	0	#DIV/0!	0	1	0	0
1987	1323	cereal chemistry	211	71	576	142	1.36493	1	1	0	0
1987	1324	cereal foods world	48	12	70	5	3.5	0	1	0	0
1987	1326	ceskoslovenska psychologie	13	12	43	30	1.32308	0	0	1	0
1987	1335	chemia analityczna	48	21	84	42	0.875	1	0	0	0
1987	1336	chemica scripta	279	16	330	17	1.11322	1	1	0	0
1987	1337	chemical & engineering news	292	77	211	4	13.9101	1	0	0	0
1987	1338	chemical & pharmaceutical bulletin	1710	649	2674	584	1.73779	1	1	0	0
1987	1340	chemical engineering	69	26	139	14	3.7412	1	0	0	0
1987	1341	chemical engineering communications	232	36	402	60	1.03966	1	0	0	0
1987	1342	chemical engineering journal and the biochemical engineering journal	85	12	232	21	1.55966	1	0	0	0
1987	1343	chemical engineering progress	46	2	125	9	0.603865	1	0	0	0
1987	1344	chemical engineering science	604	163	1401	339	1.11529	1	0	0	0
1987	1346	chemical geology	389	42	547	75	0.787455	1	0	0	0
1987	1347	chemical physics	1669	220	3440	348	1.303	1	0	0	0
1987	1348	chemical physics letters	5671	912	8892	885	1.61581	1	0	0	0
1987	1349	chemical reviews	706	7	1014	11	0.913984	1	0	0	0
1987	1350	chemical senses	191	46	209	42	1.19845	0	1	0	0
1987	1352	chemical society reviews	143	1	427	3	0.995338	1	0	0	0
1987	1353	chemicke listy	70	22	101	36	0.881746	1	0	0	0
1987	1355	chemico-biological interactions	372	34	1214	55	2.0174	0	1	0	0
1987	1356	chemie in unserer zeit	27	6	51	5	2.26667	1	0	0	0
1987	1357	chemie ingenieur technik	168	58	246	66	1.2868	1	0	0	0
1987	1358	chemiker-zeitung	81	16	141	21	1.32628	1	0	0	0
1987	1359	chemische berichte-recueil	990	232	2053	289	1.66473	1	0	0	0
1987	1360	chemische technik	56	30	115	54	1.14087	1	0	0	0
1987	1361	chemistry & industry	48	1	158	0	#DIV/0!	1	0	0	0
1987	1362	chemistry and physics of lipids	362	11	526	20	0.799171	0	1	0	0
1987	1363	chemistry and technology of fuels and oils	2	0	7	0	#DIV/0!	1	0	0	0
1987	1364	chemistry in britain	161	42	99	6	4.30435	1	0	0	0
1987	1365	chemistry letters	1695	289	2945	190	2.64277	1	0	0	0
1987	1366	chemosphere	790	218	819	166	1.36146	0	1	0	0
1987	1367	chemotherapy	126	11	261	16	1.42411	0	1	0	0
1987	1369	chemtech	85	8	167	13	1.20905	1	0	0	0
1987	1370	chest	1641	281	3292	347	1.62453	0	1	0	0
1987	1372	child care health and development	16	7	59	11	2.34659	0	1	1	0
1987	1374	child development	521	71	2139	204	1.4289	0	0	1	0
1987	1375	child psychiatry & human development	19	4	50	2	5.26316	0	1	1	0
1987	1377	child study journal	6	0	25	1	0	0	0	1	0
1987	1378	child welfare	60	14	137	19	1.68246	0	0	1	0
1987	1381	chimia	234	21	150	5	2.69231	1	0	0	0
1987	1382	chimica & l industria	22	0	59	0	#DIV/0!	1	0	0	0
1987	1383	china quarterly	25	3	53	7	0.908571	0	0	1	0
1987	1385	chinese economic studies	4	0	2	0	#DIV/0!	0	0	1	0
1987	1386	chinese education	4	0	3	0	#DIV/0!	0	0	1	0
1987	1387	chinese law and government	1	1	4	1	4	0	0	1	0
1987	1389	chinese medical journal	34	7	131	23	1.17263	0	1	0	0
1987	1390	chinese sociology and anthropology	0	0	4	0	#DIV/0!	0	0	1	0
1987	1394	chirurg	114	38	214	78	0.91453	0	1	0	0
1987	1396	chirurgie	30	12	123	43	1.14419	0	1	0	0
1987	1397	chirurgie pediatrique	18	0	33	0	#DIV/0!	0	1	0	0
1987	1399	chromatographia	465	89	1113	156	1.36555	1	1	0	0
1987	1400	chromosoma	466	64	1384	118	1.61082	0	1	0	0
1987	1401	chronobiologia	17	0	84	0	#DIV/0!	0	1	0	0
1987	1403	cim bulletin	38	7	105	20	0.967105	1	0	0	0
1987	1408	circulation	5630	751	13806	1399	1.31638	0	1	0	0
1987	1409	circulation research	2223	180	6745	486	1.12377	0	1	0	0
1987	1410	circulatory shock	351	71	494	85	1.1756	0	1	0	0
1987	1415	civil engineering	15	0	14	0	#DIV/0!	1	0	0	0
1987	1428	clay minerals	72	18	267	43	1.55233	1	0	0	0
1987	1429	clays and clay minerals	179	48	358	66	1.45455	1	1	0	0
1987	1431	cleft palate journal	33	19	111	39	1.63869	0	1	0	0
1987	1433	climatic change	77	15	164	30	1.06494	1	1	0	0
1987	1434	clinica chimica acta	863	89	2808	215	1.34691	0	1	0	0
1987	1435	clinical allergy	228	29	587	43	1.73633	0	1	0	0
1987	1436	clinical and experimental dermatology	134	17	380	26	1.85419	0	1	0	0
1987	1438	clinical and experimental immunology	1788	206	4624	323	1.64936	0	1	0	0
1987	1439	clinical and experimental pharmacology and physiology	163	26	374	21	2.84078	0	1	0	0
1987	1441	clinical and laboratory haematology	48	7	165	14	1.71875	0	1	0	0
1987	1442	clinical biochemistry	129	5	263	16	0.637112	0	1	0	0
1987	1444	clinical chemistry	2325	700	4667	626	2.2446	0	1	0	0
1987	1445	clinical electroencephalography	29	13	69	17	1.81947	0	1	0	0
1987	1446	clinical endocrinology	733	101	1774	116	2.10724	0	1	0	0
1987	1447	clinical genetics	479	59	824	65	1.56146	0	1	0	0
1987	1448	clinical immunology and immunopathology	681	51	1975	87	1.70009	0	1	0	0
1987	1449	clinical nephrology	460	49	950	95	1.06522	0	1	0	0
1987	1450	clinical neurology and neurosurgery	28	0	69	0	#DIV/0!	0	1	0	0
1987	1452	clinical nuclear medicine	177	64	308	96	1.16008	0	1	0	0
1987	1455	clinical orthopaedics and related research	524	116	2126	476	0.988742	0	1	0	0
1987	1456	clinical otolaryngology	49	17	183	26	2.44192	0	1	0	0
1987	1457	clinical pediatrics	117	9	418	17	1.8914	0	1	0	0
1987	1458	clinical pharmacokinetics	221	16	895	73	0.887622	0	1	0	0
1987	1459	clinical pharmacology & therapeutics	1112	91	3053	150	1.66561	0	1	0	0
1987	1460	clinical radiology	146	25	510	49	1.78222	0	1	0	0
1987	1461	clinical research	1426	20	1262	2	8.84993	0	1	0	0
1987	1463	clinical science	1252	141	3250	125	2.92812	0	1	0	0
1987	1464	clinical social work journal	10	6	28	5	3.36	0	0	1	0
1987	1465	clinical therapeutics	58	0	139	0	#DIV/0!	0	1	0	0
1987	1467	clinical trials journal	28	0	68	0	#DIV/0!	0	1	0	0
1987	1469	clinics in chest medicine	130	3	270	6	1.03846	0	1	0	0
1987	1474	clinics in perinatology	72	7	199	15	1.28981	0	1	0	0
1987	1475	clinics in plastic surgery	40	0	167	0	#DIV/0!	0	1	0	0
1987	1478	cme-chartered mechanical engineer	3	0	7	0	#DIV/0!	1	0	0	0
1987	1479	coastal engineering	31	13	51	15	1.42581	1	0	0	0
1987	1481	coeur	5	0	25	0	#DIV/0!	0	1	0	0
1987	1483	coexistence	6	2	2	0	#DIV/0!	0	0	1	0
1987	1484	cognition	196	19	408	37	1.06895	0	0	1	0
1987	1485	cognitive psychology	107	3	536	10	1.5028	0	0	1	0
1987	1486	cognitive science	128	7	295	5	3.22656	0	0	1	0
1987	1487	cognitive therapy and research	139	25	411	70	1.05601	0	0	1	0
1987	1489	cold regions science and technology	46	13	114	23	1.40076	1	1	0	0
1987	1490	cold spring harbor symposia on quantitative biology	664	3	1835	5	1.65813	0	1	0	0
1987	1491	collection of czechoslovak chemical communications	310	137	849	239	1.56989	1	0	0	0
1987	1492	college & research libraries	114	17	122	40	0.454825	0	0	1	0
1987	1493	college and university	22	13	52	25	1.22909	0	0	1	0
1987	1497	collegium antropologicum	4	1	34	19	0.447368	0	0	1	0
1987	1498	colloid and polymer science	232	53	647	83	1.7808	1	0	0	0
1987	1500	colloids and surfaces	227	50	461	90	1.12824	1	0	0	0
1987	1502	color research and application	48	28	93	52	1.04327	1	0	0	0
1987	1505	colourage	2	0	4	0	#DIV/0!	1	0	0	0
1987	1507	columbia journal of law and social problems	17	1	6	0	#DIV/0!	0	0	1	0
1987	1508	columbia journal of transnational law	10	1	29	3	0.966667	0	0	1	0
1987	1509	columbia journal of world business	18	6	63	11	1.90909	0	0	1	0
1987	1511	columbia law review	252	20	385	14	2.18254	0	0	1	0
1987	1513	combustion and flame	221	61	529	129	1.13189	1	0	0	0
1987	1514	combustion explosion and shock waves	17	6	29	4	2.55882	1	0	0	0
1987	1515	combustion science and technology	131	52	436	146	1.1854	1	0	0	0
1987	1517	commentarii mathematici helvetici	47	2	178	15	0.504965	1	0	0	0
1987	1518	commentary	32	12	47	0	#DIV/0!	0	0	1	0
1987	1520	common market law review	11	7	14	4	2.22727	0	0	1	0
1987	1523	communication & broadcasting	0	0	1	0	#DIV/0!	1	0	0	0
1987	1524	communication and cognition	2	1	8	0	#DIV/0!	0	0	1	0
1987	1525	communication education	27	20	60	38	1.16959	0	0	1	0
1987	1526	communication monographs	33	8	146	33	1.07254	0	0	1	0
1987	1527	communication research	28	6	106	17	1.33613	0	0	1	0
1987	1528	communications in algebra	58	14	194	46	1.01799	1	0	0	0
1987	1529	communications in mathematical physics	1010	206	1681	218	1.57274	1	0	0	0
1987	1531	communications in soil science and plant analysis	94	25	227	42	1.43744	1	1	0	0
1987	1534	communications of the acm	436	63	802	49	2.36501	1	0	0	0
1987	1535	communications on pure and applied mathematics	136	16	390	17	2.69896	1	0	0	0
1987	1536	community dentistry and oral epidemiology	118	45	270	67	1.53681	0	1	0	0
1987	1537	community development journal	12	6	12	1	6	0	0	1	0
1987	1538	community health studies	21	2	62	14	0.421769	0	1	0	0
1987	1539	community mental health journal	15	3	63	10	1.26	0	1	1	0
1987	1540	commutation & transmission	4	0	7	0	#DIV/0!	1	0	0	0
1987	1541	comparative biochemistry and physiology a-molecular & integrative physiology	275	47	1060	138	1.31278	0	1	0	0
1987	1542	comparative biochemistry and physiology a-physiology	397	32	546	21	2.09572	0	1	0	0
1987	1543	comparative biochemistry and physiology b-biochemistry & molecular biology	768	174	1645	313	1.19072	0	1	0	0
1987	1544	comparative biochemistry and physiology c-pharmacology toxicology & endocrinology	214	29	507	50	1.37411	0	1	0	0
1987	1545	comparative biochemistry and physiology c-toxicology & pharmacology	238	10	386	21	0.772309	0	1	0	0
1987	1548	comparative education	13	3	42	11	0.881119	0	0	1	0
1987	1549	comparative education review	32	4	59	22	0.335227	0	0	1	0
1987	1550	comparative immunology microbiology and infectious diseases	34	4	97	5	2.28235	0	1	0	0
1987	1553	comparative physiology and ecology	6	0	20	0	#DIV/0!	0	1	0	0
1987	1554	comparative political studies	33	10	62	7	2.68398	0	0	1	0
1987	1555	comparative politics	17	0	70	7	0	0	0	1	0
1987	1556	comparative strategy	5	2	1	1	0.4	0	0	1	0
1987	1557	comparative studies in society and history	49	1	134	9	0.303855	0	0	1	0
1987	1558	compare-a journal of comparative education	3	1	3	2	0.5	0	0	1	0
1987	1561	composites	44	10	103	14	1.67208	1	0	0	0
1987	1562	compositio mathematica	70	7	197	9	2.18889	1	0	0	0
1987	1564	comprehensive psychiatry	198	16	392	26	1.21834	0	1	0	0
1987	1567	comptes rendus des seances de la societe de biologie et de ses filiales	61	18	115	19	1.78602	0	1	0	0
1987	1573	computer	226	22	687	34	1.96694	1	0	0	0
1987	1574	computer communications	5	2	6	1	2.4	1	0	0	0
1987	1575	computer decisions	13	1	11	0	#DIV/0!	1	0	0	0
1987	1576	computer design	30	2	35	0	#DIV/0!	1	0	0	0
1987	1578	computer journal	64	13	153	25	1.24313	1	0	0	0
1987	1579	computer languages	9	2	15	1	3.33333	1	0	0	0
1987	1580	computer methods in applied mechanics and engineering	225	60	372	78	1.27179	1	0	0	0
1987	1581	computer music journal	26	7	43	8	1.44712	1	0	0	0
1987	1582	computer networks and isdn systems	26	3	84	2	4.84615	1	0	0	0
1987	1583	computer physics communications	235	45	613	53	2.21477	1	0	0	0
1987	1585	computer-aided design	37	14	60	19	1.19488	1	0	0	0
1987	1587	computers & chemical engineering	66	23	141	34	1.44519	1	0	0	0
1987	1588	computers & chemistry	37	10	225	5	12.1622	1	0	0	0
1987	1589	computers & education	20	7	40	10	1.4	1	0	1	0
1987	1591	computers & fluids	24	1	95	15	0.263889	1	0	0	0
1987	1592	computers & geosciences	46	13	97	7	3.91615	1	0	0	0
1987	1594	computers & industrial engineering	14	4	12	2	1.71429	1	0	0	0
1987	1596	computers & operations research	22	4	108	11	1.78512	1	0	0	0
1987	1597	computers & structures	210	92	442	140	1.38313	1	0	0	0
1987	1598	computers and biomedical research	87	10	269	20	1.54598	1	1	0	0
1987	1600	computers and the humanities	8	4	16	7	1.14286	1	0	0	0
1987	1602	computers in biology and medicine	46	8	132	8	2.86957	1	1	0	0
1987	1603	computing	69	14	176	21	1.70048	1	0	0	0
1987	1605	comsat technical review	4	0	10	0	#DIV/0!	1	0	0	0
1987	1607	condor	174	57	405	73	1.81743	0	1	0	0
1987	1616	connecticut agricultural experiment station bulletin	0	0	1	0	#DIV/0!	0	1	0	0
1987	1618	connective tissue research	77	3	272	14	0.756957	0	1	0	0
1987	1622	contact dermatitis	386	243	642	344	1.17489	0	1	0	0
1987	1623	contemporary crises	9	4	28	3	4.14815	0	0	1	0
1987	1626	contemporary educational psychology	31	5	81	2	6.53226	0	0	1	0
1987	1631	contemporary physics	57	2	182	7	0.912281	1	0	0	0
1987	1632	contemporary psychoanalysis	38	18	66	30	1.04211	0	1	1	0
1987	1634	contemporary psychology-apa review of books	30	9	42	4	3.15	0	0	1	0
1987	1635	contemporary sociology-a journal of reviews	25	9	25	1	9	0	0	1	0
1987	1636	contraception	187	74	477	120	1.57299	0	1	0	0
1987	1638	contributions in marine science	7	4	71	5	8.11429	1	0	0	0
1987	1639	contributions to mineralogy and petrology	713	124	2339	376	1.08187	1	0	0	0
1987	1640	control and instrumentation	1	0	3	0	#DIV/0!	1	0	0	0
1987	1641	control engineering	9	0	12	0	#DIV/0!	1	0	0	0
1987	1642	controlled clinical trials	58	7	175	34	0.621197	0	1	0	0
1987	1643	coordination chemistry reviews	268	13	837	26	1.56157	1	0	0	0
1987	1644	copeia	214	37	588	110	0.924214	0	1	0	0
1987	1645	cor et vasa	16	0	33	0	#DIV/0!	0	1	0	0
1987	1646	cornell international law journal	6	1	24	5	0.8	0	0	1	0
1987	1648	cornell law review	88	1	131	9	0.165404	0	0	1	0
1987	1649	cornell veterinarian	44	1	135	4	0.767045	0	1	0	0
1987	1650	corrective and social psychiatry and journal of behavior technology methods and therapy	4	2	7	1	3.5	0	1	1	0
1987	1651	corrosion	135	37	436	122	0.979478	1	0	0	0
1987	1652	corrosion science	105	28	402	52	2.06154	1	0	0	0
1987	1653	cortex	87	15	348	45	1.33333	0	1	0	0
1987	1655	counseling psychologist	61	16	173	48	0.945355	0	0	1	0
1987	1658	crc critical reviews in analytical chemistry	31	3	130	4	3.14516	1	0	0	0
1987	1659	crc critical reviews in biochemistry	371	3	782	3	2.10782	0	1	0	0
1987	1661	crc critical reviews in clinical laboratory sciences	48	0	179	6	0	0	1	0	0
1987	1662	crc critical reviews in diagnostic imaging	12	1	37	1	3.08333	0	1	0	0
1987	1663	crc critical reviews in environmental control	50	0	63	3	0	0	1	0	0
1987	1664	crc critical reviews in food science and nutrition	27	5	166	7	4.39153	0	1	0	0
1987	1665	crc critical reviews in microbiology	89	5	154	3	2.8839	0	1	0	0
1987	1666	crc critical reviews in solid state and materials sciences	14	1	90	0	#DIV/0!	1	0	0	0
1987	1667	crc critical reviews in toxicology	161	1	361	2	1.12112	0	1	0	0
1987	1668	crime & delinquency	58	6	140	6	2.41379	0	0	1	0
1987	1669	criminal justice and behavior	24	4	75	9	1.38889	0	0	1	0
1987	1671	criminal law review	15	8	22	8	1.46667	0	0	1	0
1987	1675	critical care medicine	628	167	1725	276	1.66202	0	1	0	0
1987	1676	critical inquiry	85	7	238	6	3.26667	0	0	1	0
1987	1682	croatica chemica acta	88	9	276	8	3.52841	1	0	0	0
1987	1683	crop science	442	145	1401	365	1.25919	0	1	0	0
1987	1684	crustaceana	42	7	113	14	1.34524	0	1	0	0
1987	1685	cryobiology	163	58	417	111	1.33676	0	1	0	0
1987	1686	cryogenics	144	49	233	45	1.76188	1	0	0	0
1987	1687	cryoletters	95	17	106	20	0.948421	0	1	0	0
1987	1689	cryptogamie mycologie	10	0	28	0	#DIV/0!	0	1	0	0
1987	1692	ct-journal of computed tomography	27	2	117	2	4.33333	1	1	0	0
1987	1694	cuban journal of agricultural science	0	0	2	0	#DIV/0!	0	1	0	0
1987	1695	culture medicine and psychiatry	26	0	93	25	0	0	1	1	0
1987	1697	current anthropology	135	31	216	18	2.75556	0	0	1	0
1987	1698	current contents	58	26	41	5	3.67586	0	0	0	1
1987	1699	current contents/agriculture biology & environmental sciences	1	0	1	0	#DIV/0!	0	0	0	1
1987	1701	current contents/engineering technology & applied sciences	1	0	0	0	#DIV/0!	0	0	0	1
1987	1702	current contents/life sciences	1	0	2	0	#DIV/0!	0	0	0	1
1987	1703	current contents/physical chemical & earth sciences	0	0	0	0	#DIV/0!	0	0	0	1
1987	1704	current contents/social & behavioral sciences	1	0	1	0	#DIV/0!	0	0	0	1
1987	1705	current genetics	598	133	726	156	1.03505	0	1	0	0
1987	1706	current history	21	4	19	3	1.20635	0	0	1	0
1987	1707	current medical research and opinion	53	4	181	5	2.73208	0	1	0	0
1987	1708	current microbiology	135	16	757	25	3.58874	0	1	0	0
1987	1710	current research on peace and violence	3	0	6	1	0	0	0	1	0
1987	1711	current science	162	41	260	55	1.19641	0	0	0	1
1987	1713	current therapeutic research-clinical and experimental	252	44	645	70	1.60884	0	1	0	0
1987	1714	current topics in membranes and transport	190	3	482	9	0.845614	0	1	0	0
1987	1715	curriculum inquiry	23	8	58	8	2.52174	0	0	1	0
1987	1716	cutis	89	7	292	26	0.883319	0	1	0	0
1987	1717	cybernetica	8	5	5	2	1.5625	1	0	1	0
1987	1718	cybernetics and systems	2	0	17	0	#DIV/0!	1	0	0	0
1987	1719	cytobios	78	19	111	17	1.5905	0	1	0	0
1987	1720	cytogenetics and cell genetics	1539	456	1216	320	1.12593	0	1	0	0
1987	1721	cytologia	26	0	80	0	#DIV/0!	0	1	0	0
1987	1722	cytometry	450	101	947	175	1.21457	0	1	0	0
1987	1723	czechoslovak journal of physics	144	50	219	64	1.18815	1	0	0	0
1987	1725	daedalus	55	1	89	0	#DIV/0!	0	0	1	0
1987	1726	dairy industries international	10	0	19	0	#DIV/0!	0	1	0	0
1987	1735	danish medical bulletin	66	2	169	5	1.02424	0	1	0	0
1987	1738	data management	8	0	7	0	#DIV/0!	1	0	1	0
1987	1741	database	43	10	25	2	2.90698	0	0	1	0
1987	1744	deep-sea research part a-oceanographic research papers	437	83	1048	183	1.08769	1	0	0	0
1987	1751	demografia	2	1	2	2	0.5	0	0	1	0
1987	1752	demography	120	21	267	39	1.19808	0	0	1	0
1987	1753	denki kagaku	96	0	154	0	#DIV/0!	1	0	0	0
1987	1754	dental clinics of north america	35	0	98	0	#DIV/0!	0	1	0	0
1987	1756	dermatologica	180	28	456	26	2.72821	0	1	0	0
1987	1759	desalination	93	54	192	108	1.03226	1	1	0	0
1987	1760	desarrollo economico-revista de ciencias sociales	3	3	17	3	5.66667	0	0	1	0
1987	1766	deutsche entomologische zeitschrift	2	0	9	0	#DIV/0!	0	1	0	0
1987	1768	deutsche lebensmittel-rundschau	67	20	71	11	1.92673	0	1	0	0
1987	1769	deutsche medizinische wochenschrift	734	181	1035	138	1.84946	0	1	0	0
1987	1770	deutsche tierarztliche wochenschrift	82	16	159	28	1.10801	0	1	0	0
1987	1773	developing economies	7	5	16	3	3.80952	0	0	1	0
1987	1774	development and change	49	17	45	2	7.80612	0	0	1	0
1987	1775	development growth & differentiation	153	27	347	39	1.57014	0	1	0	0
1987	1776	developmental and comparative immunology	136	43	394	118	1.05571	0	1	0	0
1987	1777	developmental biology	2228	345	6124	885	1.07151	0	1	0	0
1987	1778	developmental genetics	47	3	158	5	2.01702	0	1	0	0
1987	1779	developmental medicine and child neurology	198	38	558	67	1.59837	0	1	0	0
1987	1781	developmental pharmacology and therapeutics	58	4	241	23	0.722639	0	1	0	0
1987	1782	developmental psychobiology	124	27	281	52	1.17664	0	0	1	0
1987	1783	developmental psychology	333	38	1026	114	1.02703	0	0	1	0
1987	1784	deviant behavior	17	2	44	3	1.72549	0	0	1	0
1987	1785	diabetes	1609	226	4226	499	1.18955	0	1	0	0
1987	1786	diabetes & metabolism	74	11	166	21	1.17503	0	1	0	0
1987	1787	diabetes care	485	130	1485	259	1.53684	0	1	0	0
1987	1788	diabetologia	967	121	2938	206	1.78461	0	1	0	0
1987	1792	dialectical anthropology	8	1	13	0	#DIV/0!	0	0	1	0
1987	1795	dialysis & transplantation	38	0	82	0	#DIV/0!	0	1	0	0
1987	1799	die casting engineer	0	0	0	0	#DIV/0!	1	0	0	0
1987	1801	differential equations	5	1	27	4	1.35	1	0	0	0
1987	1802	differentiation	437	60	1072	62	2.37396	0	1	0	0
1987	1803	digestion	291	23	612	51	0.948454	0	1	0	0
1987	1804	digestive diseases and sciences	1211	75	1850	118	0.970972	0	1	0	0
1987	1809	disasters	17	9	34	12	1.5	0	0	1	0
1987	1810	discourse processes	21	3	69	9	1.09524	0	0	1	0
1987	1811	discrete applied mathematics	67	8	125	21	0.710732	1	0	0	0
1987	1812	discrete mathematics	86	17	300	71	0.835244	1	0	0	0
1987	1813	diseases of the colon & rectum	374	88	828	148	1.31638	0	1	0	0
1987	1815	displays	9	3	29	2	4.83333	1	0	0	0
1987	1817	dissent	27	5	26	0	#DIV/0!	0	0	1	0
1987	1820	documenta ophthalmologica	123	48	117	13	3.5122	0	1	0	0
1987	1821	dokladi na bolgarskata akademiya na naukite	105	65	175	69	1.57005	0	0	0	1
1987	1822	doklady akademii nauk belarusi	87	37	156	52	1.27586	0	0	0	1
1987	1823	doklady akademii nauk sssr	1708	462	3634	681	1.44342	0	0	0	1
1987	1825	dopovidi akademii nauk ukrainskoi rsr seriya a-fiziko-matematichni ta technichni nauki	14	9	28	12	1.5	0	0	0	1
1987	1826	dopovidi akademii nauk ukrainskoi rsr seriya b-geologichni khimichni ta biologichni nauki	11	3	21	2	2.86364	0	0	0	1
1987	1833	drug & cosmetic industry	9	0	6	0	#DIV/0!	0	1	0	0
1987	1834	drug and alcohol dependence	171	30	370	28	2.3183	0	1	0	0
1987	1835	drug and chemical toxicology	25	1	84	0	#DIV/0!	1	1	0	0
1987	1836	drug development and industrial pharmacy	121	41	232	71	1.10721	0	1	0	0
1987	1838	drug metabolism and disposition	496	69	982	131	1.04282	0	1	0	0
1987	1839	drug metabolism reviews	71	0	329	3	0	0	1	0	0
1987	1841	drugs	733	100	1226	31	5.39541	0	1	0	0
1987	1842	drugs under experimental and clinical research	182	38	223	27	1.72446	0	1	0	0
1987	1844	duke law journal	21	2	19	0	#DIV/0!	0	0	1	0
1987	1845	duke mathematical journal	92	5	273	8	1.85462	1	0	0	0
1987	1851	dynamics of atmospheres and oceans	37	2	99	6	0.891892	1	0	0	0
1987	1852	dynamische psychiatrie	9	9	21	19	1.10526	0	1	0	0
1987	1853	e&mj-engineering and mining journal	6	0	11	0	#DIV/0!	1	0	0	0
1987	1854	ear and hearing	67	21	199	49	1.27292	0	1	0	0
1987	1858	early human development	160	10	329	13	1.58173	0	1	0	0
1987	1860	earth and planetary science letters	1185	160	3524	413	1.15209	1	0	0	0
1987	1861	earth surface processes and landforms	84	12	157	46	0.487578	1	0	0	0
1987	1862	earthquake engineering & structural dynamics	57	19	151	44	1.14394	1	0	0	0
1987	1863	earth-science reviews	29	2	133	1	9.17241	1	0	0	0
1987	1865	east african medical journal	32	9	142	26	1.53606	0	1	0	0
1987	1867	east european quarterly	12	0	3	1	0	0	0	1	0
1987	1870	eastern european economics	2	0	2	0	#DIV/0!	0	0	1	0
1987	1871	ecological entomology	158	23	333	27	1.79536	0	1	0	0
1987	1872	ecological modelling	61	14	206	57	0.829451	0	1	0	0
1987	1873	ecological monographs	174	4	700	15	1.0728	0	1	0	0
1987	1874	ecology	1119	168	3264	394	1.24375	0	1	0	0
1987	1875	ecology law quarterly	18	5	33	6	1.52778	0	0	1	0
1987	1876	ecology of food and nutrition	26	3	72	12	0.692308	0	1	0	0
1987	1877	econometrica	340	42	1509	128	1.4563	1	0	1	0
1987	1878	economic and social review	17	8	12	8	0.705882	0	0	1	0
1987	1879	economic botany	58	13	140	23	1.36432	0	1	0	0
1987	1881	economic development and cultural change	67	2	178	22	0.24152	0	0	1	0
1987	1882	economic geography	24	5	95	12	1.64931	0	0	1	0
1987	1883	economic geology	403	120	1023	361	0.84381	1	0	0	0
1987	1884	economic history review	95	40	159	29	2.30853	0	0	1	0
1987	1885	economic inquiry	49	7	191	16	1.70536	0	0	1	0
1987	1886	economic journal	164	12	471	34	1.01363	0	0	1	0
1987	1888	economic record	16	6	44	10	1.65	0	0	1	0
1987	1889	economica	71	6	163	10	1.37746	0	0	1	0
1987	1890	economics letters	131	46	239	25	3.35695	0	0	1	0
1987	1893	economy and society	21	3	35	10	0.5	0	0	1	0
1987	1894	ecotoxicology and environmental safety	151	28	228	31	1.36381	0	1	0	0
1987	1895	ectj-educational communication and technology journal	26	11	51	15	1.43846	0	0	1	0
1987	1899	education	8	3	28	1	10.5	0	0	1	0
1987	1900	education and training in mental retardation and developmental disabilities	35	8	97	24	0.92381	0	1	1	0
1987	1901	education and urban society	6	1	16	1	2.66667	0	0	1	0
1987	1903	educational administration quarterly	17	9	83	19	2.31269	0	0	1	0
1987	1904	educational and psychological measurement	97	23	214	38	1.33532	1	0	1	0
1987	1905	educational gerontology	10	4	71	42	0.67619	0	0	1	0
1987	1906	educational leadership	113	27	219	34	1.53904	0	0	1	0
1987	1907	educational record	1	0	16	0	#DIV/0!	0	0	1	0
1987	1908	educational research	22	8	36	3	4.36364	0	0	1	0
1987	1910	educational review	10	2	22	2	2.2	0	0	1	0
1987	1911	educational studies	20	10	24	5	2.4	0	0	1	0
1987	1913	eeg-emg-zeitschrift fur elektroenzephalographie elektromyographie und verwandte gebiete	10	0	25	0	#DIV/0!	0	1	0	0
1987	1921	ekistics-the problems and science of human settlements	6	1	34	8	0.708333	0	0	1	0
1987	1922	ekologia polska-polish journal of ecology	4	0	31	0	#DIV/0!	0	1	0	0
1987	1923	ekonomicko-matematicky obzor	16	11	24	18	0.916667	0	0	1	0
1987	1924	ekonomicky casopis	21	20	21	18	1.11111	0	0	1	0
1987	1925	ekonomiska samfundets tidskrift	1	1	0	0	#DIV/0!	0	0	1	0
1987	1928	electric power systems research	20	0	20	0	#DIV/0!	1	0	0	0
1987	1929	electrical communication	4	0	2	0	#DIV/0!	1	0	0	0
1987	1931	electrical technology	0	0	2	0	#DIV/0!	1	0	0	0
1987	1932	electrochimica acta	506	116	1179	191	1.4151	1	0	0	0
1987	1934	electroencephalography and clinical neurophysiology	723	158	1780	389	0.999975	0	1	0	0
1987	1937	electronic design	31	0	37	0	#DIV/0!	1	0	0	0
1987	1939	electronic products magazine	2	0	0	0	#DIV/0!	1	0	0	0
1987	1940	electronics	100	62	85	0	#DIV/0!	1	0	0	0
1987	1943	electronics information & planning	2	0	1	0	#DIV/0!	1	0	0	0
1987	1944	electronics letters	2416	587	2502	284	2.14047	1	0	0	0
1987	1948	elementary school journal	85	6	216	25	0.609882	0	0	1	0
1987	1953	emergency medicine	2	0	9	0	#DIV/0!	0	1	0	0
1987	1954	emory law journal	16	3	37	2	3.46875	0	0	1	0
1987	1956	employee relations law journal	26	6	28	1	6.46154	0	0	1	0
1987	1957	emu	47	24	99	46	1.09898	0	1	0	0
1987	1960	endeavour	39	0	89	0	#DIV/0!	0	0	0	1
1987	1962	endocrinologia experimentalis	34	5	101	10	1.48529	0	1	0	0
1987	1963	endocrinologia japonica	112	24	312	27	2.47619	0	1	0	0
1987	1964	endocrinology	6026	953	12824	1628	1.24576	0	1	0	0
1987	1966	endoscopy	221	47	423	48	1.87415	0	1	0	0
1987	1967	energia es atomtechnika	0	0	3	0	#DIV/0!	1	0	0	0
1987	1969	energy	47	14	86	30	0.853901	1	0	0	0
1987	1973	energy conversion and management	28	12	32	17	0.806723	1	0	0	0
1987	1975	energy policy	30	13	24	13	0.8	1	1	1	0
1987	1976	energy sources	3	1	16	2	2.66667	1	0	0	0
1987	1977	engineering	0	0	3	0	#DIV/0!	1	0	0	0
1987	1979	engineering costs and production economics	6	0	8	0	#DIV/0!	1	0	0	0
1987	1981	engineering education	13	0	16	0	#DIV/0!	1	0	1	0
1987	1982	engineering fracture mechanics	237	99	385	170	0.946016	1	0	0	0
1987	1983	engineering geology	2	0	15	0	#DIV/0!	1	0	0	0
1987	1984	engineering journal-american institute of steel construction inc	2	0	11	0	#DIV/0!	1	0	0	0
1987	1987	engineering structures	12	0	35	7	0	1	0	0	0
1987	1989	english education	3	3	8	1	8	0	0	1	0
1987	1998	entomologia experimentalis et applicata	273	56	495	82	1.23827	0	1	0	0
1987	1999	entomologia generalis	21	0	28	0	#DIV/0!	0	1	0	0
1987	2000	entomologica scandinavica	10	0	60	0	#DIV/0!	0	1	0	0
1987	2001	entomological news	4	0	26	0	#DIV/0!	0	1	0	0
1987	2002	entomon	4	0	18	0	#DIV/0!	0	1	0	0
1987	2003	entomophaga	46	5	117	20	0.63587	0	1	0	0
1987	2004	environment	42	12	42	3	4	0	1	1	0
1987	2005	environment and behavior	22	6	124	15	2.25455	0	0	1	0
1987	2006	environment and planning a	147	52	302	67	1.59448	0	0	1	0
1987	2007	environment and planning b-planning & design	19	10	45	28	0.845865	0	0	1	0
1987	2008	environmental and experimental botany	85	15	189	21	1.58824	0	1	0	0
1987	2009	environmental biology of fishes	145	22	333	66	0.765517	0	1	0	0
1987	2010	environmental conservation	40	17	104	36	1.22778	0	1	0	0
1987	2011	environmental entomology	329	81	1072	211	1.25084	0	1	0	0
1987	2013	environmental health perspectives	623	31	1171	56	1.0405	0	1	0	0
1987	2014	environmental management	50	12	135	28	1.15714	0	1	0	0
1987	2015	environmental mutagenesis	459	50	677	43	1.71505	0	1	0	0
1987	2016	environmental policy and law	3	1	1	0	#DIV/0!	0	0	1	0
1987	2019	environmental research	276	34	907	120	0.931099	0	1	0	0
1987	2020	environmental science & technology	1058	135	2206	236	1.19273	0	1	0	0
1987	2021	environmental technology letters	114	12	184	19	1.01939	0	1	0	0
1987	2022	enzyme	80	4	293	8	1.83125	0	1	0	0
1987	2023	enzyme and microbial technology	348	52	634	94	1.00783	0	1	0	0
1987	2024	epilepsia	423	89	939	140	1.4112	0	1	0	0
1987	2026	equine veterinary journal	157	54	321	92	1.20008	0	1	0	0
1987	2028	erdol & kohle erdgas petrochemie	88	14	93	11	1.34504	1	0	0	0
1987	2029	ergonomics	112	31	335	80	1.15904	0	0	1	0
1987	2030	ericsson review	0	0	3	0	#DIV/0!	1	0	0	0
1987	2034	esa bulletin-european space agency	7	0	6	0	#DIV/0!	1	0	0	0
1987	2035	esa journal-european space agency	10	2	25	4	1.25	1	0	0	0
1987	2046	estuaries	96	29	237	29	2.46875	0	1	0	0
1987	2053	ethics	70	10	128	13	1.40659	0	0	1	0
1987	2055	ethnic and racial studies	19	2	68	14	0.511278	0	0	1	0
1987	2057	ethnology	16	1	54	3	1.125	0	0	1	0
1987	2059	ethology and sociobiology	42	12	116	21	1.57823	0	1	1	0
1987	2060	ethos	10	2	47	12	0.783333	0	0	1	0
1987	2072	etz archiv	9	0	12	0	#DIV/0!	1	0	0	0
1987	2075	euphytica	114	38	359	43	2.78295	0	1	0	0
1987	2076	europa archiv	13	1	9	0	#DIV/0!	0	0	1	0
1987	2077	european economic review	54	3	221	20	0.613889	0	0	1	0
1987	2079	european journal of applied physiology and occupational physiology	194	37	428	74	1.10309	0	1	0	0
1987	2080	european journal of biochemistry	4973	489	11336	848	1.31448	0	1	0	0
1987	2083	european journal of cell biology	883	105	1235	82	1.79094	0	1	0	0
1987	2084	european journal of clinical investigation	235	14	878	22	2.37756	0	1	0	0
1987	2085	european journal of clinical pharmacology	681	66	2008	142	1.37048	0	1	0	0
1987	2086	european journal of forest pathology	63	21	114	26	1.46154	0	1	0	0
1987	2087	european journal of immunology	2299	316	3779	246	2.11149	0	1	0	0
1987	2088	european journal of marketing	30	5	31	9	0.574074	0	0	1	0
1987	2089	european journal of medicinal chemistry	156	30	326	37	1.69439	0	1	0	0
1987	2090	european journal of nuclear medicine	247	60	468	79	1.43904	0	1	0	0
1987	2092	european journal of operational research	119	29	259	78	0.809201	1	0	0	0
1987	2093	european journal of orthodontics	17	0	83	0	#DIV/0!	0	1	0	0
1987	2094	european journal of pediatrics	324	36	714	35	2.26667	0	1	0	0
1987	2095	european journal of pharmacology	4652	474	8711	648	1.36972	0	1	0	0
1987	2096	european journal of political research	23	2	74	14	0.459627	0	0	1	0
1987	2097	european journal of respiratory diseases	362	29	963	81	0.952425	0	1	0	0
1987	2099	european journal of social psychology	39	8	164	29	1.16004	0	0	1	0
1987	2100	european neurology	107	3	310	9	0.965732	0	1	0	0
1987	2101	european polymer journal	238	44	700	76	1.70279	1	0	0	0
1987	2103	european surgical research	59	7	159	13	1.45111	0	1	0	0
1987	2104	european urology	143	17	317	27	1.39575	0	1	0	0
1987	2106	evaluation review	34	9	104	21	1.31092	0	0	1	0
1987	2108	evolution	805	140	2051	268	1.33095	0	1	0	0
1987	2109	exceptional children	173	46	345	51	1.79871	0	1	1	0
1987	2112	experientia	985	32	2689	51	1.71291	0	0	0	1
1987	2113	experimental aging research	25	4	209	20	1.672	0	0	1	0
1987	2114	experimental agriculture	35	8	103	14	1.68163	0	1	0	0
1987	2115	experimental and molecular pathology	187	19	417	23	1.84213	0	1	0	0
1987	2116	experimental brain research	1224	125	2925	294	1.01603	0	1	0	0
1987	2117	experimental cell biology	74	7	160	4	3.78378	0	1	0	0
1987	2118	experimental cell research	1836	160	4134	284	1.26853	0	1	0	0
1987	2119	experimental eye research	433	70	1100	162	1.09771	0	1	0	0
1987	2120	experimental gerontology	48	6	274	22	1.55682	0	1	0	0
1987	2121	experimental hematology	840	117	1225	162	1.05324	0	1	0	0
1987	2123	experimental lung research	175	16	397	34	1.06756	0	1	0	0
1987	2124	experimental mechanics	36	8	109	39	0.621083	1	0	0	0
1987	2125	experimental mycology	118	30	238	32	1.89089	0	1	0	0
1987	2126	experimental neurology	673	134	1803	200	1.79496	0	1	0	0
1987	2127	experimental parasitology	310	43	697	64	1.51064	0	1	0	0
1987	2132	explorations in economic history	44	8	95	28	0.616883	0	0	1	0
1987	2135	f&m-feinwerktechnik & messtechnik	3	0	17	0	#DIV/0!	1	0	0	0
1987	2137	family law quarterly	24	5	65	7	1.93452	0	0	1	0
1987	2138	family planning perspectives	180	31	379	36	1.81312	0	0	1	0
1987	2139	family process	101	26	242	50	1.24594	0	0	1	0
1987	2140	family relations	101	34	289	53	1.83561	0	0	1	0
1987	2142	faraday discussions	129	2	577	5	1.78915	1	0	0	0
1987	2143	farm building progress	0	0	2	0	#DIV/0!	0	1	0	0
1987	2145	farmakologiya i toksikologiya	53	10	173	76	0.429494	0	1	0	0
1987	2147	febs letters	7770	571	12183	406	2.20518	0	1	0	0
1987	2149	federal probation	39	20	35	8	2.24359	0	0	1	0
1987	2150	federation proceedings	4489	125	5646	38	4.13731	0	1	0	0
1987	2151	feline practice	19	2	77	1	8.10526	0	1	0	0
1987	2152	fems microbiology letters	1219	146	1782	157	1.35943	0	1	0	0
1987	2153	ferroelectrics	169	112	1003	188	3.53569	1	0	0	0
1987	2154	fertility and sterility	1554	532	3418	741	1.57912	0	1	0	0
1987	2157	fiber and integrated optics	2	0	17	0	#DIV/0!	1	0	0	0
1987	2158	fibonacci quarterly	27	24	43	32	1.19444	1	0	0	0
1987	2161	field crops research	91	34	181	34	1.98901	0	1	0	0
1987	2172	financial management	27	12	116	19	2.71345	0	0	1	0
1987	2173	finnish chemical letters	33	15	48	9	2.42424	1	0	0	0
1987	2174	fire and materials	15	0	27	0	#DIV/0!	1	0	0	0
1987	2175	fire safety journal	8	0	24	0	#DIV/0!	1	0	0	0
1987	2176	fisheries	12	0	39	0	#DIV/0!	0	1	0	0
1987	2178	fishery bulletin	99	28	436	57	2.16339	0	1	0	0
1987	2179	fizika metallov i metallovedenie	190	104	464	249	1.02	1	0	0	0
1987	2180	fizika tverdogo tela	710	353	1475	549	1.33578	1	0	0	0
1987	2182	fiziologiya i biokhimiya kulturnykh rastenii	18	0	32	0	#DIV/0!	0	1	0	0
1987	2184	fleischwirtschaft	34	0	118	0	#DIV/0!	0	1	0	0
1987	2185	flora	32	6	83	9	1.72917	0	1	0	0
1987	2188	florida entomologist	68	13	181	30	1.15343	0	1	0	0
1987	2189	fluid phase equilibria	295	102	467	151	1.06935	1	0	0	0
1987	2190	fluoride	13	10	39	17	1.76471	0	1	0	0
1987	2192	focus on exceptional children	9	2	26	4	1.44444	0	1	1	0
1987	2193	folia biologica	57	18	91	18	1.59649	0	1	0	0
1987	2194	folia biologica-krakow	2	0	22	0	#DIV/0!	0	1	0	0
1987	2197	folia microbiologica	46	14	126	23	1.6673	0	1	0	0
1987	2198	folia parasitologica	30	15	107	37	1.44595	0	1	0	0
1987	2199	folia pharmacologica japonica	53	0	168	0	#DIV/0!	0	1	0	0
1987	2200	folia phoniatrica	12	5	47	9	2.17593	0	1	0	0
1987	2201	folia primatologica	48	7	247	20	1.80104	0	1	0	0
1987	2203	folia zoologica	16	16	32	16	2	0	1	0	0
1987	2211	food and drug law journal	25	7	22	6	1.02667	0	1	1	0
1987	2212	food chemistry	101	18	186	31	1.06931	1	1	0	0
1987	2215	food policy	17	6	33	8	1.45588	0	1	1	0
1987	2217	food technology	226	36	344	20	2.73982	0	1	0	0
1987	2218	food technology in australia	19	0	57	0	#DIV/0!	0	1	0	0
1987	2219	fordham law review	44	11	72	7	2.57143	0	0	1	0
1987	2220	foreign affairs	109	1	134	0	#DIV/0!	0	0	1	0
1987	2221	foreign language annals	45	13	81	15	1.56	0	0	1	0
1987	2222	foreign policy	36	3	28	3	0.777778	0	0	1	0
1987	2224	forensic science international	149	13	156	36	0.378076	0	0	1	0
1987	2225	forest ecology and management	88	20	128	22	1.32231	0	1	0	0
1987	2226	forest products journal	58	29	130	70	0.928571	1	1	0	0
1987	2227	forest science	131	51	505	93	2.11401	0	1	0	0
1987	2228	forestry	17	5	78	6	3.82353	0	1	0	0
1987	2229	forestry chronicle	20	0	40	0	#DIV/0!	0	1	0	0
1987	2230	forschung im ingenieurwesen-engineering research	9	0	14	0	#DIV/0!	1	0	0	0
1987	2231	forstwissenschaftliches centralblatt	53	0	59	0	#DIV/0!	0	1	0	0
1987	2232	fortschritte auf dem gebiete der rontgenstrahlen und der nuklearmedizin	349	158	501	143	1.58611	0	1	0	0
1987	2233	fortschritte der medizin	58	0	161	0	#DIV/0!	0	1	0	0
1987	2234	fortschritte der neurologie psychiatrie	52	0	71	0	#DIV/0!	0	1	0	0
1987	2236	fortschritte der physik-progress of physics	44	1	88	1	2	1	0	0	0
1987	2238	fortune	70	4	90	0	#DIV/0!	0	0	1	0
1987	2242	foundations of physics	105	21	143	26	1.1	1	0	0	0
1987	2250	frequenz	5	0	17	0	#DIV/0!	1	0	0	0
1987	2251	fresenius zeitschrift fur analytische chemie	846	203	1239	234	1.27052	1	0	0	0
1987	2252	freshwater biology	146	33	359	76	1.06768	0	1	0	0
1987	2253	fruit varieties journal	9	0	21	0	#DIV/0!	0	1	0	0
1987	2254	fruits	6	0	10	0	#DIV/0!	0	1	0	0
1987	2255	fuel	692	251	1571	595	0.957694	1	0	0	0
1987	2256	fuel processing technology	59	10	95	22	0.731895	1	0	0	0
1987	2257	fujitsu scientific & technical journal	13	0	9	0	#DIV/0!	1	0	0	0
1987	2258	functional analysis and its applications	51	1	124	1	2.43137	1	0	0	0
1987	2259	futures	33	12	96	17	2.05348	0	0	1	0
1987	2261	futurist	14	7	24	0	#DIV/0!	0	0	1	0
1987	2262	fuzzy sets and systems	88	42	226	133	0.811005	1	0	0	0
1987	2264	gamete research	229	48	531	95	1.17159	0	1	0	0
1987	2266	gartenbauwissenschaft	24	14	50	16	1.82292	0	1	0	0
1987	2268	gastroenterologie clinique et biologique	310	125	527	146	1.45548	0	1	0	0
1987	2269	gastroenterology	4373	477	8920	662	1.46976	0	1	0	0
1987	2270	gastrointestinal endoscopy	412	104	567	106	1.35025	0	1	0	0
1987	2271	gastrointestinal radiology	117	4	332	18	0.630579	0	1	0	0
1987	2274	gazzetta chimica italiana	163	26	265	20	2.1135	1	0	0	0
1987	2275	geburtshilfe und frauenheilkunde	179	71	305	96	1.26018	0	1	0	0
1987	2278	gegenwartskunde gesellschaft staat erziehung	7	7	6	3	2	0	0	1	0
1987	2279	gene	2846	338	6182	504	1.45673	0	1	0	0
1987	2280	general and comparative endocrinology	824	244	1951	475	1.21626	0	1	0	0
1987	2281	general hospital psychiatry	120	27	253	44	1.29375	0	1	0	0
1987	2284	general relativity and gravitation	156	41	242	38	1.67375	1	0	0	0
1987	2287	genetica	101	19	341	50	1.28297	0	1	0	0
1987	2290	genetics	1001	164	2100	292	1.17827	0	1	0	0
1987	2291	genetics research	127	20	389	35	1.75028	0	1	0	0
1987	2292	genetika	195	123	401	197	1.28395	0	1	0	0
1987	2295	geochemical journal	58	17	150	14	3.14039	1	0	0	0
1987	2297	geochimica et cosmochimica acta	1574	310	4106	760	1.06405	1	0	0	0
1987	2298	geoderma	61	5	197	26	0.621059	0	1	0	0
1987	2299	geoexploration	21	5	39	8	1.16071	1	0	0	0
1987	2300	geografiska annaler series a-physical geography	19	0	57	0	#DIV/0!	1	0	0	0
1987	2301	geografiska annaler series b-human geography	13	1	24	1	1.84615	0	0	1	0
1987	2302	geographical analysis	45	13	121	33	1.05926	0	0	1	0
1987	2303	geographical journal	27	1	25	0	#DIV/0!	0	0	1	0
1987	2304	geographical review	26	1	40	5	0.307692	0	0	1	0
1987	2305	geographische zeitschrift	2	0	7	2	0	0	0	1	0
1987	2306	geography	37	6	25	1	4.05405	0	0	1	0
1987	2307	geokhimiya	107	66	242	137	1.08957	1	0	0	0
1987	2308	geological magazine	140	16	204	19	1.22707	1	0	0	0
1987	2309	geological society of america bulletin	780	96	1143	112	1.25604	1	0	0	0
1987	2310	geology	1190	180	1713	166	1.5609	1	0	0	0
1987	2311	geomagnetizm i aeronomiya	134	99	229	151	1.12044	1	0	0	0
1987	2313	geophysical and astrophysical fluid dynamics	126	17	283	27	1.41417	1	0	0	0
1987	2314	geophysical journal of the royal astronomical society	641	134	1681	302	1.16361	1	0	0	0
1987	2315	geophysical prospecting	77	29	173	31	2.1018	1	0	0	0
1987	2316	geophysical research letters	1846	193	2898	122	2.4835	1	0	0	0
1987	2318	geophysics	401	134	827	225	1.22824	1	0	0	0
1987	2320	george washington law review	38	4	119	10	1.25263	0	0	1	0
1987	2321	georgetown law journal	82	11	126	4	4.22561	0	0	1	0
1987	2322	georgia agricultural experiment station research bulletin	0	0	1	0	#DIV/0!	0	1	0	0
1987	2323	georgia agricultural experiment station research report	0	0	0	0	#DIV/0!	0	1	0	0
1987	2327	geoscience canada	22	3	61	3	2.77273	1	0	0	0
1987	2328	geotechnique	67	32	82	23	1.70279	1	0	0	0
1987	2329	geotectonics	0	0	15	0	#DIV/0!	1	0	0	0
1987	2330	geotimes	12	0	25	0	#DIV/0!	1	0	0	0
1987	2331	geriatrics	60	1	118	1	1.96667	0	1	0	0
1987	2338	gerontologist	222	66	544	100	1.6173	0	0	1	0
1987	2339	gerontology	69	4	279	5	3.23478	0	1	0	0
1987	2342	gifted child quarterly	14	8	54	28	1.10204	0	0	1	0
1987	2347	glass technology	17	8	81	13	2.93213	1	0	0	0
1987	2351	government and opposition	18	3	15	2	1.25	0	0	1	0
1987	2357	grasas y aceites	14	0	17	0	#DIV/0!	1	1	0	0
1987	2358	grass and forage science	76	29	169	55	1.17249	0	1	0	0
1987	2359	great lakes entomologist	6	0	44	0	#DIV/0!	0	1	0	0
1987	2363	ground water	103	17	182	50	0.600777	1	1	0	0
1987	2365	growth	51	16	209	24	2.73203	0	1	0	0
1987	2366	growth and change	7	4	25	7	2.04082	0	0	1	0
1987	2368	gruppendynamik-zeitschrift fur angewandte sozialpsychologie	5	2	12	9	0.533333	0	0	1	0
1987	2369	gruppenpsychotherapie und gruppendynamik	11	1	22	7	0.285714	0	0	1	0
1987	2374	gut	1599	175	3330	282	1.29236	0	1	0	0
1987	2375	gynakologe	21	0	54	0	#DIV/0!	0	1	0	0
1987	2376	gynecologic and obstetric investigation	78	7	210	18	1.04701	0	1	0	0
1987	2377	gynecologic oncology	213	31	803	137	0.853055	0	1	0	0
1987	2379	hadronic journal	22	14	109	46	1.50791	1	0	0	0
1987	2380	haematologica	80	27	96	14	2.31429	0	1	0	0
1987	2381	haemostasis	156	9	333	24	0.800481	0	1	0	0
1987	2382	hakkokogaku kaishi-journal of the society of fermentation technology	8	0	24	0	#DIV/0!	0	1	0	0
1987	2385	harvard business review	233	29	448	3	18.5866	0	0	1	0
1987	2386	harvard civil rights-civil liberties law review	48	3	29	4	0.453125	0	0	1	0
1987	2387	harvard educational review	48	2	134	5	1.11667	0	0	1	0
1987	2389	harvard journal on legislation	13	0	34	1	0	0	0	1	0
1987	2390	harvard law review	454	45	742	49	1.50094	0	0	1	0
1987	2393	hasler review	0	0	0	0	#DIV/0!	1	0	0	0
1987	2394	hastings center report	145	23	167	9	2.9433	0	1	1	0
1987	2395	hastings law journal	21	0	75	5	0	0	0	1	0
1987	2396	hautarzt	114	23	258	41	1.26958	0	1	0	0
1987	2399	head & neck surgery	61	4	325	20	1.06557	0	1	0	0
1987	2400	headache	217	147	397	185	1.45371	0	1	0	0
1987	2402	health education quarterly	62	6	155	26	0.576923	0	1	0	0
1987	2403	health physics	262	119	666	214	1.41353	1	1	0	0
1987	2405	health services research	90	13	102	8	1.84167	0	1	1	0
1987	2406	hearing research	433	202	897	384	1.08974	0	1	0	0
1987	2407	heart & lung	44	0	125	0	#DIV/0!	0	1	0	0
1987	2408	heat treatment of metals	0	0	6	0	#DIV/0!	1	0	0	0
1987	2410	heilpadagogische forschung	0	0	4	2	#DIV/0!	0	0	1	0
1987	2411	helgolander meeresuntersuchungen	30	3	241	38	0.634211	1	1	0	0
1987	2413	helvetica chimica acta	803	209	1765	212	2.1669	1	0	0	0
1987	2414	helvetica chirurgica acta	19	0	43	0	#DIV/0!	0	1	0	0
1987	2415	helvetica paediatrica acta	29	4	156	4	5.37931	0	1	0	0
1987	2416	helvetica physica acta	119	13	241	6	4.38796	1	0	0	0
1987	2417	hemoglobin	81	21	156	47	0.86052	0	1	0	0
1987	2418	hepato-gastroenterology	120	11	338	9	3.44259	0	1	0	0
1987	2420	hereditas	117	26	435	43	2.24806	0	1	0	0
1987	2421	heredity	286	53	542	101	0.994461	0	1	0	0
1987	2424	herpetologica	63	14	219	34	1.43137	0	1	0	0
1987	2425	herz	80	7	99	7	1.2375	0	1	0	0
1987	2426	herz kreislauf	29	0	64	0	#DIV/0!	0	1	0	0
1987	2428	heterocycles	761	151	1333	196	1.34948	1	0	0	0
1987	2429	hewlett-packard journal	13	0	32	0	#DIV/0!	1	0	0	0
1987	2432	high energy chemistry	1	0	22	0	#DIV/0!	1	0	0	0
1987	2433	high temperature	31	3	37	8	0.447581	1	0	0	0
1987	2434	high temperature science	49	4	78	11	0.57885	1	0	0	0
1987	2435	higher education	68	56	50	17	2.42215	0	0	1	0
1987	2437	hilgardia	7	0	53	5	0	0	1	0	0
1987	2444	histochemical journal	362	51	788	58	1.91408	0	1	0	0
1987	2445	histochemistry	763	91	1586	120	1.5763	0	1	0	0
1987	2448	histopathology	408	72	688	54	2.24837	0	1	0	0
1987	2468	history of education quarterly	17	4	22	3	1.72549	0	0	1	0
1987	2471	history of political economy	31	6	47	17	0.535104	0	0	1	0
1987	2477	hitotsubashi journal of economics	3	1	4	0	#DIV/0!	0	0	1	0
1987	2479	hno	30	0	50	0	#DIV/0!	0	1	0	0
1987	2480	holarctic ecology	60	4	192	20	0.64	0	1	0	0
1987	2482	holzforschung	93	27	226	50	1.31226	1	1	0	0
1987	2484	homme	9	1	22	8	0.305556	0	0	1	0
1987	2490	hormone and metabolic research	337	21	896	39	1.43164	0	1	0	0
1987	2491	hormone research	151	9	315	6	3.12914	0	1	0	0
1987	2492	hormones and behavior	130	22	345	29	2.01326	0	1	0	0
1987	2494	hortscience	386	134	774	231	1.16318	0	1	0	0
1987	2495	hospital & health services administration	29	7	30	14	0.517241	0	0	1	0
1987	2496	hospital and community psychiatry	357	119	695	153	1.51416	0	1	0	0
1987	2497	hospital practice	112	0	223	0	#DIV/0!	0	1	0	0
1987	2498	hospitals	109	24	73	0	#DIV/0!	0	0	1	0
1987	2501	human biology	60	15	297	54	1.375	0	1	1	0
1987	2502	human development	44	14	145	26	1.77448	0	0	1	0
1987	2503	human ecology	38	10	103	34	0.797214	0	0	1	0
1987	2504	human factors	87	26	325	51	1.90444	0	0	1	0
1987	2505	human genetics	1596	282	2398	281	1.50785	0	1	0	0
1987	2506	human heredity	132	32	247	58	1.03239	0	1	0	0
1987	2507	human immunology	550	83	821	110	1.12633	0	1	0	0
1987	2508	human organization	47	6	117	16	0.933511	0	0	1	0
1987	2509	human pathology	1099	88	1891	84	1.80259	0	1	0	0
1987	2510	human relations	66	2	281	21	0.405483	0	0	1	0
1987	2511	human rights	0	0	4	0	#DIV/0!	0	0	1	0
1987	2512	human studies	6	0	17	2	0	0	0	1	0
1987	2513	human systems management	6	4	23	2	7.66667	0	0	1	0
1987	2517	hungarian journal of industrial chemistry	7	0	16	0	#DIV/0!	1	0	0	0
1987	2520	hydrobiologia	451	53	1251	312	0.471196	0	1	0	0
1987	2521	hydrocarbon processing	31	12	136	7	7.52074	1	0	0	0
1987	2523	hydrometallurgy	78	22	128	32	1.12821	1	0	0	0
1987	2524	hyperfine interactions	414	93	634	290	0.491104	1	0	0	0
1987	2525	hypertension	1949	216	3933	499	0.873505	0	1	0	0
1987	2527	iawa bulletin	30	0	49	0	#DIV/0!	0	1	0	0
1987	2529	ibis	102	12	284	33	1.01248	0	1	0	0
1987	2530	ibm journal of research and development	228	4	341	19	0.314866	1	0	0	0
1987	2531	ibm systems journal	16	3	113	25	0.8475	1	0	0	0
1987	2532	icarus	678	206	1434	443	0.983519	1	0	0	0
1987	2539	ids bulletin-institute of development studies	21	6	34	1	9.71429	0	0	1	0
1987	2541	iee proceedings-a-science measurement and technology	25	12	104	24	2.08	1	0	0	0
1987	2542	iee proceedings-b electric power applications	31	13	99	32	1.29738	1	0	0	0
1987	2543	iee proceedings-c generation transmission and distribution	30	13	74	31	1.03441	1	0	0	0
1987	2544	iee proceedings-d control theory and applications	67	16	192	28	1.63753	1	0	0	0
1987	2545	iee proceedings-e computers and digital techniques	20	8	45	15	1.2	1	0	0	0
1987	2546	iee proceedings-f radar and signal processing	62	24	164	51	1.24478	1	0	0	0
1987	2547	iee proceedings-g circuits devices and systems	21	8	58	20	1.10476	1	0	0	0
1987	2548	iee proceedings-h microwaves antennas and propagation	87	34	133	36	1.44381	1	0	0	0
1987	2549	iee proceedings-i communications speech and vision	40	6	158	6	3.95	1	0	0	0
1987	2550	ieee journal of oceanic engineering	42	4	81	6	1.28571	1	0	0	0
1987	2551	ieee journal of quantum electronics	1726	293	2824	439	1.09201	1	0	0	0
1987	2552	ieee journal of solid-state circuits	299	155	507	212	1.23975	1	0	0	0
1987	2553	ieee spectrum	134	19	131	2	9.28731	1	0	0	0
1987	2554	ieee transactions on acoustics speech and signal processing	400	150	902	339	0.997788	1	0	0	0
1987	2555	ieee transactions on aerospace and electronic systems	68	40	191	56	2.0063	1	0	0	0
1987	2556	ieee transactions on antennas and propagation	331	143	761	298	1.10326	1	0	0	0
1987	2557	ieee transactions on automatic control	674	238	1764	343	1.81602	1	0	0	0
1987	2558	ieee transactions on biomedical engineering	313	70	700	108	1.44953	0	1	0	0
1987	2559	ieee transactions on broadcasting	5	5	13	6	2.16667	1	0	0	0
1987	2560	ieee transactions on circuits and systems	317	138	507	171	1.29072	1	0	0	0
1987	2561	ieee transactions on communications	301	96	965	282	1.0914	1	0	0	0
1987	2562	ieee transactions on components hybrids and manufacturing technology	46	29	148	63	1.48102	1	0	0	0
1987	2563	ieee transactions on computers	264	54	1200	260	0.944056	1	0	0	0
1987	2564	ieee transactions on consumer electronics	39	19	32	9	1.73219	1	0	0	0
1987	2565	ieee transactions on education	14	4	27	11	0.701299	1	0	1	0
1987	2566	ieee transactions on electrical insulation	154	56	203	99	0.745638	1	0	0	0
1987	2567	ieee transactions on electromagnetic compatibility	33	27	83	24	2.82955	1	0	0	0
1987	2568	ieee transactions on electron devices	1065	312	2094	417	1.47111	1	0	0	0
1987	2569	ieee transactions on engineering management	20	7	46	11	1.46364	1	0	1	0
1987	2570	ieee transactions on geoscience and remote sensing	318	55	310	77	0.696316	1	0	0	0
1987	2572	ieee transactions on industry applications	74	30	198	78	1.02911	1	0	0	0
1987	2573	ieee transactions on information theory	126	33	527	138	1.00017	1	0	0	0
1987	2574	ieee transactions on instrumentation and measurement	166	82	214	84	1.25846	1	0	0	0
1987	2575	ieee transactions on magnetics	1360	732	2107	875	1.29607	1	0	0	0
1987	2576	ieee transactions on microwave theory and techniques	450	214	849	319	1.26566	1	0	0	0
1987	2577	ieee transactions on nuclear science	891	372	1329	372	1.49158	1	0	0	0
1987	2578	ieee transactions on pattern analysis and machine intelligence	295	34	703	117	0.692511	1	0	0	0
1987	2579	ieee transactions on plasma science	228	38	145	36	0.671296	1	0	0	0
1987	2582	ieee transactions on reliability	95	58	238	111	1.30906	1	0	0	0
1987	2583	ieee transactions on software engineering	347	35	521	90	0.583894	1	0	0	0
1987	2585	ieee transactions on systems man and cybernetics	160	46	489	75	1.8745	1	0	0	0
1987	2586	ieee transactions on vehicular technology	30	8	73	21	0.926984	1	0	0	0
1987	2587	ifla journal-international federation of library associations	22	1	26	6	0.19697	0	0	1	0
1987	2591	illinois journal of mathematics	27	1	86	4	0.796296	1	0	0	0
1987	2593	illinois research	1	0	4	0	#DIV/0!	0	1	0	0
1987	2596	immunitat und infektion	43	2	46	7	0.305648	0	1	0	0
1987	2597	immunobiology	338	23	611	25	1.66308	0	1	0	0
1987	2598	immunogenetics	878	142	1668	233	1.1578	0	1	0	0
1987	2600	immunological reviews	713	11	2933	43	1.05232	0	1	0	0
1987	2601	immunology	1460	181	2723	181	1.86507	0	1	0	0
1987	2602	immunology letters	363	29	459	20	1.83347	0	1	0	0
1987	2603	immunology today	1492	60	1286	27	1.9154	0	1	0	0
1987	2604	immunopharmacology	162	11	321	8	2.72454	0	1	0	0
1987	2605	impact of science on society	3	0	7	0	#DIV/0!	0	0	1	0
1987	2607	in situ	13	0	11	0	#DIV/0!	1	0	0	0
1987	2612	indian journal of agricultural sciences	10	0	60	0	#DIV/0!	0	1	0	0
1987	2613	indian journal of agronomy	1	0	15	0	#DIV/0!	0	1	0	0
1987	2614	indian journal of animal sciences	10	0	62	0	#DIV/0!	0	1	0	0
1987	2615	indian journal of biochemistry & biophysics	48	6	118	7	2.10714	0	1	0	0
1987	2616	indian journal of chemistry section a-inorganic bio-inorganic physical theoretical & analytical chemistry	201	73	647	141	1.66653	1	0	0	0
1987	2617	indian journal of chemistry section b-organic chemistry including medicinal chemistry	215	97	566	175	1.45919	1	0	0	0
1987	2618	indian journal of experimental biology	72	0	271	0	#DIV/0!	0	1	0	0
1987	2621	indian journal of medical research	128	48	380	98	1.45408	0	1	0	0
1987	2626	indian journal of pure & applied mathematics	25	14	54	20	1.512	1	0	0	0
1987	2627	indian journal of pure & applied physics	42	0	156	0	#DIV/0!	1	0	0	0
1987	2628	indian journal of radio & space physics	6	0	15	0	#DIV/0!	1	0	0	0
1987	2629	indian journal of social work	2	1	8	3	1.33333	0	0	1	0
1987	2630	indian journal of technology	22	0	63	0	#DIV/0!	1	0	0	0
1987	2636	indian veterinary journal	6	0	26	0	#DIV/0!	0	1	0	0
1987	2639	indiana law journal	14	2	38	1	5.42857	0	0	1	0
1987	2640	indiana university mathematics journal	57	5	240	13	1.61943	1	0	0	0
1987	2650	industrial engineering	14	0	41	0	#DIV/0!	1	0	0	0
1987	2652	industrial laboratory	6	1	11	0	#DIV/0!	1	0	0	0
1987	2654	industrial relations	49	6	133	7	2.32653	0	0	1	0
1987	2656	industrie alimentari	9	0	9	0	#DIV/0!	0	1	0	0
1987	2657	infant behavior & development	68	12	228	33	1.21925	0	0	1	0
1987	2658	infection	257	33	372	20	2.38833	0	1	0	0
1987	2659	infection and immunity	3678	797	10371	1576	1.42597	0	1	0	0
1987	2660	infection control and hospital epidemiology	166	48	240	64	1.08434	0	1	0	0
1987	2661	inflammation	141	17	291	28	1.25304	0	1	0	0
1987	2662	infor	8	0	27	0	#DIV/0!	1	0	0	0
1987	2665	information processing & management	72	15	95	16	1.23698	1	0	1	0
1987	2666	information processing letters	155	29	276	37	1.39564	1	0	0	0
1987	2667	information sciences	54	2	103	8	0.476852	1	0	0	0
1987	2668	information systems	26	7	78	20	1.05	1	0	0	0
1987	2669	infosystems	8	5	9	0	#DIV/0!	1	0	0	0
1987	2670	infrared physics	98	22	154	26	1.32967	1	0	0	0
1987	2671	infusionstherapie und klinische ernahrung	21	9	89	58	0.657635	0	1	0	0
1987	2672	ingenieur archiv	30	6	58	14	0.828571	1	0	0	0
1987	2673	injury-international journal of the care of the injured	27	0	133	0	#DIV/0!	0	1	0	0
1987	2674	innere medizin	12	0	21	0	#DIV/0!	0	1	0	0
1987	2676	inorganic chemistry	4676	1333	8994	2066	1.24102	1	0	0	0
1987	2677	inorganic materials	7	2	72	3	6.85714	1	0	0	0
1987	2678	inorganica chimica acta	1503	411	3045	510	1.63268	1	0	0	0
1987	2682	inquiry-an interdisciplinary journal of philosophy	20	6	44	6	2.2	0	0	1	0
1987	2683	insect biochemistry	442	92	766	149	1.07006	0	1	0	0
1987	2684	insect science and its application	58	0	101	0	#DIV/0!	0	1	0	0
1987	2685	insectes sociaux	38	11	101	11	2.65789	0	1	0	0
1987	2687	instructional science	15	1	53	12	0.294444	0	0	1	0
1987	2690	instruments and experimental techniques	10	0	30	0	#DIV/0!	1	0	0	0
1987	2692	intelligence	40	8	135	18	1.5	0	0	1	0
1987	2693	intensive care medicine	113	29	228	31	1.88752	0	1	0	0
1987	2696	interchange	7	0	50	2	0	0	0	1	0
1987	2697	interciencia	24	6	39	5	1.95	0	1	0	0
1987	2699	interdisciplinary science reviews	25	1	27	5	0.216	0	0	0	1
1987	2701	interfaces	85	31	148	22	2.45348	1	0	1	0
1987	2702	internasjonal politikk	0	0	2	0	#DIV/0!	0	0	1	0
1987	2703	international affairs	23	8	33	4	2.86957	0	0	1	0
1987	2704	international archives of allergy and applied immunology	748	133	1160	147	1.40311	0	1	0	0
1987	2705	international archives of occupational and environmental health	105	15	370	31	1.70507	0	1	0	0
1987	2708	international classification	17	4	18	2	2.11765	0	0	1	0
1987	2711	international economic review	74	9	272	14	2.36293	0	0	1	0
1987	2713	international forum on information and documentation	18	3	17	3	0.944444	0	0	1	0
1987	2715	international hydrographic review	2	0	2	0	#DIV/0!	1	1	0	0
1987	2716	international journal	14	6	25	5	2.14286	0	0	1	0
1987	2718	international journal for numerical and analytical methods in geomechanics	48	18	79	24	1.23438	1	0	0	0
1987	2719	international journal for numerical methods in engineering	264	69	656	131	1.30881	1	0	0	0
1987	2720	international journal for parasitology	205	54	393	84	1.2324	0	1	0	0
1987	2722	international journal for the advancement of counselling	6	3	9	3	1.5	0	0	1	0
1987	2724	international journal for vitamin and nutrition research	61	16	229	23	2.61155	0	1	0	0
1987	2726	international journal of aging & human development	25	5	155	47	0.659574	0	0	1	0
1987	2727	international journal of american linguistics	14	6	28	9	1.33333	0	0	1	0
1987	2728	international journal of andrology	106	20	453	60	1.42453	0	1	0	0
1987	2730	international journal of artificial organs	75	16	158	22	1.53212	0	1	0	0
1987	2731	international journal of behavioral development	11	2	78	3	4.72727	0	0	1	0
1987	2732	international journal of biochemistry	358	52	881	57	2.24503	0	1	0	0
1987	2733	international journal of biological macromolecules	145	21	294	31	1.37353	1	1	0	0
1987	2734	international journal of bio-medical computing	55	17	69	13	1.64056	1	1	0	0
1987	2735	international journal of biometeorology	29	6	68	6	2.34483	1	1	0	0
1987	2736	international journal of cancer	1584	169	3681	241	1.6296	0	1	0	0
1987	2737	international journal of chemical kinetics	281	48	598	95	1.07526	1	0	0	0
1987	2738	international journal of circuit theory and applications	23	0	40	0	#DIV/0!	1	0	0	0
1987	2739	international journal of clinical and experimental hypnosis	22	6	121	33	1	0	1	1	0
1987	2740	international journal of clinical pharmacology and therapeutics	124	17	416	37	1.54141	0	1	0	0
1987	2741	international journal of coal geology	31	5	65	19	0.551783	1	0	0	0
1987	2742	international journal of comparative sociology	4	3	23	1	17.25	0	0	1	0
1987	2744	international journal of computer mathematics	36	12	58	10	1.93333	1	0	0	0
1987	2745	international journal of control	462	204	795	279	1.2582	1	0	0	0
1987	2746	international journal of cosmetic science	17	6	45	5	3.17647	0	1	0	0
1987	2747	international journal of dermatology	177	27	392	38	1.5736	0	1	0	0
1987	2748	international journal of electrical engineering education	0	0	3	0	#DIV/0!	1	0	1	0
1987	2749	international journal of electrical power & energy systems	6	0	22	0	#DIV/0!	1	0	0	0
1987	2750	international journal of electronics	132	35	212	56	1.00379	1	0	0	0
1987	2751	international journal of energy research	20	11	27	4	3.7125	1	0	0	0
1987	2752	international journal of engineering science	115	27	229	43	1.25035	1	0	0	0
1987	2753	international journal of environmental analytical chemistry	209	10	293	26	0.539198	1	1	0	0
1987	2755	international journal of epidemiology	243	19	418	13	2.51409	0	1	0	0
1987	2757	international journal of fatigue	17	6	48	13	1.30317	1	0	0	0
1987	2758	international journal of fertility	79	7	122	9	1.20113	0	1	0	0
1987	2759	international journal of fracture	134	39	358	64	1.62803	1	0	0	0
1987	2760	international journal of general systems	39	10	43	3	3.67521	1	0	0	0
1987	2761	international journal of group psychotherapy	29	9	117	45	0.806897	0	0	1	0
1987	2764	international journal of health services	52	19	121	34	1.30034	0	1	1	0
1987	2765	international journal of heat and mass transfer	494	217	736	199	1.62464	1	0	0	0
1987	2766	international journal of hydrogen energy	101	53	238	138	0.905008	1	0	0	0
1987	2767	international journal of immunopharmacology	301	39	466	33	1.82966	0	1	0	0
1987	2768	international journal of infrared and millimeter waves	123	36	174	36	1.41463	1	0	0	0
1987	2769	international journal of insect morphology & embryology	23	4	91	16	0.98913	0	1	0	0
1987	2772	international journal of leprosy and other mycobacterial diseases	250	164	282	100	1.84992	0	1	0	0
1987	2773	international journal of machine tools & manufacture	2	0	10	0	#DIV/0!	1	0	0	0
1987	2774	international journal of man-machine studies	125	24	285	41	1.33463	1	0	1	0
1987	2775	international journal of mass spectrometry	118	2	590	11	0.909091	1	0	0	0
1987	2776	international journal of mass spectrometry and ion processes	485	100	724	127	1.17542	1	0	0	0
1987	2777	international journal of mechanical sciences	63	21	132	18	2.44444	1	0	0	0
1987	2778	international journal of mental health	21	4	34	1	6.47619	0	1	1	0
1987	2779	international journal of middle east studies	11	2	47	8	1.06818	0	0	1	0
1987	2780	international journal of mineral processing	26	3	89	21	0.489011	1	0	0	0
1987	2781	international journal of multiphase flow	81	20	184	42	1.08172	1	0	0	0
1987	2783	international journal of neuroscience	73	17	232	22	2.45579	0	1	0	0
1987	2784	international journal of non-linear mechanics	35	0	115	0	#DIV/0!	1	0	0	0
1987	2786	international journal of nursing studies	14	6	48	7	2.93878	0	1	0	0
1987	2787	international journal of obesity	247	31	554	64	1.08641	0	1	0	0
1987	2788	international journal of offender therapy and comparative criminology	10	1	28	3	0.933333	0	0	1	0
1987	2790	international journal of pediatric nephrology	26	4	91	4	3.5	0	1	0	0
1987	2791	international journal of pediatric otorhinolaryngology	56	18	119	13	2.94231	0	1	0	0
1987	2792	international journal of peptide and protein research	367	72	896	161	1.09181	0	1	0	0
1987	2793	international journal of pharmaceutics	356	112	690	156	1.39153	0	1	0	0
1987	2798	international journal of powder metallurgy	24	4	17	2	1.41667	1	0	0	0
1987	2799	international journal of production research	39	0	106	0	#DIV/0!	1	0	0	0
1987	2800	international journal of psychiatry in medicine	48	2	153	4	1.59375	0	1	0	0
1987	2802	international journal of psychology	20	4	76	13	1.16923	0	0	1	0
1987	2803	international journal of quantum chemistry	693	72	1323	150	0.916364	1	0	0	0
1987	2804	international journal of radiation biology	696	171	1010	217	1.14353	1	1	0	0
1987	2805	international journal of radiation oncology biology physics	986	277	2430	532	1.28321	0	1	0	0
1987	2806	international journal of rehabilitation research	10	4	45	5	3.6	0	1	0	0
1987	2807	international journal of rock mechanics and mining sciences	53	4	108	4	2.03774	1	0	0	0
1987	2808	international journal of social economics	10	2	40	19	0.421053	0	0	1	0
1987	2811	international journal of solids and structures	101	27	288	45	1.71089	1	0	0	0
1987	2812	international journal of sport psychology	9	3	29	4	2.41667	0	1	1	0
1987	2813	international journal of systematic bacteriology	427	90	961	133	1.52295	0	1	0	0
1987	2814	international journal of systems science	139	67	302	140	1.03977	1	0	0	0
1987	2815	international journal of the addictions	102	21	358	62	1.1888	0	1	1	0
1987	2817	international journal of the sociology of law	16	3	38	8	0.890625	0	0	1	0
1987	2818	international journal of theoretical physics	67	31	112	12	4.31841	1	0	0	0
1987	2819	international journal of vehicle design	2	0	8	0	#DIV/0!	1	0	0	0
1987	2822	international labor and working-class history	1	0	15	3	0	0	0	1	0
1987	2824	international labour review	23	9	55	4	5.38043	0	0	1	0
1987	2825	international library review	13	3	13	7	0.428571	0	0	1	0
1987	2826	international migration	9	3	16	11	0.484848	0	0	1	0
1987	2827	international migration review	30	13	142	52	1.18333	0	0	1	0
1987	2828	international monetary fund staff papers	39	16	127	14	3.72161	0	0	1	0
1987	2829	international ophthalmology	27	4	74	4	2.74074	0	1	0	0
1987	2830	international organization	89	35	169	55	1.20838	0	0	1	0
1987	2831	international orthopaedics	9	0	81	0	#DIV/0!	0	1	0	0
1987	2837	international review of education	1	1	8	1	8	0	0	1	0
1987	2841	international social science journal	9	1	32	6	0.592593	0	0	1	0
1987	2842	international statistical review	60	18	114	10	3.42	1	0	0	0
1987	2843	international studies quarterly	44	9	115	9	2.61364	0	0	1	0
1987	2844	international sugar journal	16	0	19	0	#DIV/0!	0	1	0	0
1987	2845	international surgery	30	0	91	0	#DIV/0!	0	1	0	0
1987	2846	internationale revue der gesamten hydrobiologie	51	6	222	20	1.30588	0	1	0	0
1987	2848	internist	99	17	148	21	1.2102	0	1	0	0
1987	2850	intervirology	183	14	440	17	1.98007	0	1	0	0
1987	2851	inventiones mathematicae	372	42	966	61	1.78794	1	0	0	0
1987	2852	investigacion clinica	0	0	1	0	#DIV/0!	0	1	0	0
1987	2856	investigative ophthalmology & visual science	1229	232	2255	467	0.911519	0	1	0	0
1987	2857	investigative radiology	356	64	535	91	1.05692	0	1	0	0
1987	2861	iowa law review	60	6	87	4	2.175	0	0	1	0
1987	2862	ipw berichte	55	53	12	11	1.05124	0	0	1	0
1987	2863	iral-international review of applied linguistics in language teaching	8	4	29	5	2.9	0	0	1	0
1987	2866	irish journal of agricultural research	12	0	22	0	#DIV/0!	0	1	0	0
1987	2867	irish journal of medical science	22	0	65	0	#DIV/0!	0	1	0	0
1987	2868	irish journal of psychology	1	1	4	0	#DIV/0!	0	0	1	0
1987	2869	irish medical journal	22	0	84	0	#DIV/0!	0	1	0	0
1987	2871	irish veterinary journal	20	5	51	8	1.59375	0	1	0	0
1987	2873	irrigation science	21	0	75	5	0	0	1	0	0
1987	2874	isa transactions	7	0	16	0	#DIV/0!	1	0	0	0
1987	2877	isotopenpraxis	62	29	83	21	1.84869	1	0	0	0
1987	2880	israel journal of botany	19	1	122	1	6.42105	0	1	0	0
1987	2881	israel journal of chemistry	118	0	528	0	#DIV/0!	1	0	0	0
1987	2882	israel journal of earth sciences	11	0	44	9	0	1	0	0	0
1987	2883	israel journal of mathematics	82	14	270	33	1.3969	1	0	0	0
1987	2884	israel journal of medical sciences	127	12	550	74	0.702277	0	1	0	0
1987	2887	issues & studies	17	12	10	6	1.17647	0	0	1	0
1987	2889	italian journal of biochemistry	43	11	75	11	1.74419	0	1	0	0
1987	2890	italian journal of gastroenterology and hepatology	26	1	103	2	1.98077	0	1	0	0
1987	2891	italian journal of neurological sciences	16	0	62	0	#DIV/0!	0	1	0	0
1987	2894	ite journal-institute of transportation engineers	1	0	2	0	#DIV/0!	1	0	0	0
1987	2898	izvestiya akademii nauk sssr seriya biologicheskaya	55	15	107	42	0.694805	0	1	0	0
1987	2899	izvestiya akademii nauk sssr seriya fizicheskaya	316	52	706	147	0.790321	1	0	0	0
1987	2901	izvestiya vysshikh uchebnykh zavedenii fizika	50	8	108	29	0.595862	1	0	0	0
1987	2902	izvestiya vysshikh uchebnykh zavedenii khimiya i khimicheskaya tekhnologiya	66	30	173	61	1.28912	1	0	0	0
1987	2904	izvestiya vysshikh uchebnykh zavedenii radioelektronika	23	0	63	0	#DIV/0!	1	0	0	0
1987	2905	izvestiya vysshikh uchebnykh zavedenii radiofizika	115	45	232	108	0.84058	1	0	0	0
1987	2908	jahrbuch fur sozialwissenschaft	4	3	6	3	1.5	0	0	1	0
1987	2911	jahrbucher fur nationalokonomie und statistik	4	2	15	8	0.9375	0	0	1	0
1987	2912	jama-journal of the american medical association	4465	548	8399	305	3.37977	0	1	0	0
1987	2916	japan quarterly	6	0	8	0	#DIV/0!	0	0	1	0
1987	2917	japan telecommunications review	4	0	5	0	#DIV/0!	1	0	0	0
1987	2918	japanese circulation journal-english edition	120	22	434	64	1.24323	0	1	0	0
1987	2919	japanese economic studies	0	0	6	0	#DIV/0!	0	0	1	0
1987	2920	japanese heart journal	50	0	274	0	#DIV/0!	0	1	0	0
1987	2922	japanese journal of applied entomology and zoology	15	0	43	0	#DIV/0!	0	1	0	0
1987	2924	japanese journal of breeding	19	0	50	0	#DIV/0!	0	1	0	0
1987	2927	japanese journal of clinical oncology	39	0	128	0	#DIV/0!	0	1	0	0
1987	2928	japanese journal of crop science	2	0	36	0	#DIV/0!	0	1	0	0
1987	2930	japanese journal of genetics	52	13	157	19	2.06579	0	1	0	0
1987	2931	japanese journal of human genetics	33	11	65	5	4.33333	0	1	0	0
1987	2932	japanese journal of ichthyology	34	11	62	24	0.835784	0	1	0	0
1987	2933	japanese journal of medical science & biology	23	4	88	4	3.82609	0	1	0	0
1987	2934	japanese journal of medicine	13	0	29	0	#DIV/0!	0	1	0	0
1987	2936	japanese journal of ophthalmology	55	10	150	14	1.94805	0	1	0	0
1987	2937	japanese journal of pharmacology	478	115	705	94	1.80439	0	1	0	0
1987	2938	japanese journal of physiology	148	39	423	62	1.79784	0	1	0	0
1987	2939	japanese journal of psychology	10	0	13	0	#DIV/0!	0	0	1	0
1987	2944	japanese journal of veterinary research	8	3	27	10	1.0125	0	1	0	0
1987	2945	japanese journal of veterinary science	163	69	274	81	1.43195	0	1	0	0
1987	2946	japanese psychological research	9	3	22	2	3.66667	0	0	1	0
1987	2947	jarq-japan agricultural research quarterly	11	0	18	0	#DIV/0!	0	1	0	0
1987	2949	jetp letters	591	97	1003	90	1.82912	1	0	0	0
1987	2950	jewish journal of sociology	6	0	10	4	0	0	0	1	0
1987	2951	jewish social studies	6	2	14	2	2.33333	0	0	1	0
1987	2954	journal american water works association	132	41	332	114	0.904572	1	1	0	0
1987	2956	journal d analyse mathematique	22	5	68	2	7.72727	1	0	0	0
1987	2957	journal d urologie	15	0	50	0	#DIV/0!	0	1	0	0
1987	2959	journal de biologie buccale	32	7	106	13	1.78365	0	1	0	0
1987	2961	journal de chimie physique et de physico-chimie biologique	194	41	479	52	1.94677	1	1	0	0
1987	2962	journal de chirurgie	27	0	67	0	#DIV/0!	0	1	0	0
1987	2965	journal de mathematiques pures et appliquees	24	2	93	6	1.29167	1	0	0	0
1987	2969	journal de microscopie et de spectroscopie electroniques	70	5	94	9	0.746032	1	0	0	0
1987	2970	journal de pharmacie de belgique	24	0	52	0	#DIV/0!	0	1	0	0
1987	2972	journal de physiologie	62	2	441	5	2.84516	0	1	0	0
1987	2973	journal de physique	2151	268	3117	198	1.9614	1	0	0	0
1987	2976	journal du conseil	27	4	118	18	0.971193	0	0	0	1
1987	2977	journal for the scientific study of religion	74	17	111	23	1.1087	0	0	1	0
1987	2978	journal for the theory of social behaviour	19	5	48	4	3.15789	0	0	1	0
1987	2979	journal francais d ophtalmologie	33	0	76	0	#DIV/0!	0	1	0	0
1987	2980	journal francais d oto-rhino-laryngologie	3	0	12	0	#DIV/0!	0	1	0	0
1987	2982	journal fur die reine und angewandte mathematik	141	12	371	30	1.05248	1	0	0	0
1987	2983	journal fur hirnforschung	60	14	185	48	0.899306	0	1	0	0
1987	2984	journal fur praktische chemie	85	31	213	46	1.68875	1	0	0	0
1987	2987	journal of abnormal child psychology	194	19	564	55	1.00431	0	0	1	0
1987	2988	journal of abnormal psychology	308	33	1114	78	1.53022	0	0	1	0
1987	2989	journal of academic librarianship	82	10	58	6	1.17886	0	0	1	0
1987	2990	journal of accountancy	16	3	18	0	#DIV/0!	0	0	1	0
1987	2991	journal of accounting research	60	18	211	27	2.34444	0	0	1	0
1987	2992	journal of adhesion	40	16	117	35	1.33714	1	0	0	0
1987	2993	journal of adolescence	15	3	45	6	1.5	0	0	1	0
1987	2994	journal of advanced nursing	29	15	111	33	1.73981	0	1	0	0
1987	2995	journal of advertising research	47	14	132	21	1.87234	0	0	1	0
1987	2996	journal of aerosol science	115	31	272	56	1.30932	1	1	0	0
1987	2999	journal of affective disorders	260	21	510	43	0.957961	0	1	0	0
1987	3002	journal of agricultural and food chemistry	805	103	1756	177	1.26938	1	1	0	0
1987	3003	journal of agricultural economics	29	11	58	30	0.733333	0	0	1	0
1987	3004	journal of agricultural engineering research	50	23	141	56	1.15821	0	1	0	0
1987	3006	journal of agricultural science	176	60	706	117	2.05711	0	1	0	0
1987	3007	journal of agriculture of the university of puerto rico	3	0	13	0	#DIV/0!	0	1	0	0
1987	3008	journal of aircraft	31	0	63	0	#DIV/0!	1	0	0	0
1987	3009	journal of alcohol and drug education	11	1	38	14	0.246753	0	1	0	0
1987	3010	journal of algebra	190	47	498	129	0.954957	1	0	0	0
1987	3011	journal of allergy and clinical immunology	1435	246	2701	405	1.14328	0	1	0	0
1987	3017	journal of analytical and applied pyrolysis	158	43	218	53	1.11942	1	0	0	0
1987	3018	journal of analytical chemistry of the ussr	16	3	53	7	1.41964	1	0	0	0
1987	3019	journal of analytical psychology	7	4	18	13	0.791209	0	0	1	0
1987	3020	journal of analytical toxicology	201	20	350	62	0.561708	1	1	0	0
1987	3021	journal of anatomy	200	44	673	65	2.27785	0	1	0	0
1987	3023	journal of andrology	205	17	425	36	0.978997	0	1	0	0
1987	3024	journal of animal ecology	357	44	929	92	1.24455	0	1	0	0
1987	3025	journal of animal science	854	333	2490	865	1.12246	0	1	0	0
1987	3027	journal of antibiotics	737	196	1460	268	1.44879	0	1	0	0
1987	3028	journal of antimicrobial chemotherapy	1163	206	2181	260	1.48583	0	1	0	0
1987	3029	journal of apicultural research	25	11	106	40	1.166	0	1	0	0
1987	3030	journal of applied bacteriology	305	64	705	78	1.8966	0	1	0	0
1987	3031	journal of applied behavior analysis	133	36	447	59	2.05072	0	0	1	0
1987	3032	journal of applied behavioral science	39	7	119	15	1.42393	0	0	1	0
1987	3033	journal of applied chemistry of the ussr	6	1	18	8	0.375	1	0	0	0
1987	3034	journal of applied crystallography	254	41	659	63	1.68848	1	0	0	0
1987	3035	journal of applied ecology	170	17	530	31	1.70968	0	1	0	0
1987	3036	journal of applied electrochemistry	157	49	364	80	1.42006	1	0	0	0
1987	3037	journal of applied mechanics-transactions of the asme	253	51	690	73	1.90535	1	0	0	0
1987	3040	journal of applied physics	6164	1316	9517	1730	1.17448	1	0	0	0
1987	3041	journal of applied physiology	2769	835	6935	1877	1.11416	0	1	0	0
1987	3042	journal of applied polymer science	639	184	1503	322	1.34406	1	0	0	0
1987	3043	journal of applied probability	109	32	266	57	1.37003	1	0	0	0
1987	3044	journal of applied psychology	347	53	1058	171	0.945009	0	0	1	0
1987	3045	journal of applied social psychology	49	3	210	30	0.428571	0	0	1	0
1987	3046	journal of approximation theory	91	21	183	48	0.879808	1	0	0	0
1987	3047	journal of aquatic plant management	18	8	17	8	0.944444	0	1	0	0
1987	3048	journal of arachnology	20	0	60	0	#DIV/0!	0	1	0	0
1987	3049	journal of archaeological science	65	11	84	10	1.42154	1	0	1	0
1987	3050	journal of arid environments	34	8	97	20	1.14118	0	1	0	0
1987	3051	journal of asian and african studies	1	0	9	0	#DIV/0!	0	0	1	0
1987	3053	journal of asian studies	18	4	34	1	7.55556	0	0	1	0
1987	3055	journal of atmospheric and terrestrial physics	260	79	545	144	1.14997	1	0	0	0
1987	3057	journal of autism and developmental disorders	73	15	253	74	0.702518	0	0	1	0
1987	3058	journal of autonomic pharmacology	170	20	315	18	2.05882	0	1	0	0
1987	3059	journal of bacteriology	4942	1294	9699	2150	1.18119	0	1	0	0
1987	3061	journal of banking & finance	33	5	75	12	0.94697	0	0	1	0
1987	3063	journal of behavior therapy and experimental psychiatry	60	11	192	25	1.408	0	1	1	0
1987	3066	journal of biochemical and biophysical methods	168	13	528	23	1.7764	0	1	0	0
1987	3067	journal of biochemistry	1503	230	3517	363	1.48264	0	1	0	0
1987	3068	journal of bioenergetics and biomembranes	117	2	222	14	0.271062	0	1	0	0
1987	3069	journal of biogeography	76	4	168	26	0.340081	1	1	0	0
1987	3070	journal of biological chemistry	32805	5530	63483	8850	1.2092	0	1	0	0
1987	3071	journal of biological education	20	0	27	0	#DIV/0!	0	1	1	0
1987	3073	journal of biological standardization	56	14	132	25	1.32	0	1	0	0
1987	3074	journal of biomechanical engineering-transactions of the asme	95	23	306	59	1.25566	0	1	0	0
1987	3075	journal of biomechanics	159	47	622	149	1.23397	0	1	0	0
1987	3076	journal of biomedical engineering	56	9	123	4	4.94196	0	1	0	0
1987	3077	journal of biomedical materials research	264	41	529	100	0.821553	0	1	0	0
1987	3078	journal of biosciences	93	17	98	15	1.19427	0	1	0	0
1987	3079	journal of biosocial science	43	5	85	14	0.70598	0	0	1	0
1987	3080	journal of black studies	12	0	8	2	0	0	0	1	0
1987	3081	journal of bone and joint surgery-american volume	458	54	1846	243	0.895682	0	1	0	0
1987	3082	journal of bone and joint surgery-british volume	232	48	770	111	1.43523	0	1	0	0
1987	3085	journal of bryology	102	30	83	18	1.35621	0	1	0	0
1987	3086	journal of business	78	5	241	16	0.965545	0	0	1	0
1987	3087	journal of business research	15	1	67	7	0.638095	0	0	1	0
1987	3089	journal of canadian petroleum technology	3	0	23	0	#DIV/0!	1	0	0	0
1987	3091	journal of cancer research and clinical oncology	226	13	546	33	0.95173	0	1	0	0
1987	3094	journal of cardiovascular pharmacology	1614	211	2884	340	1.10891	0	1	0	0
1987	3095	journal of cardiovascular surgery	85	0	188	0	#DIV/0!	0	1	0	0
1987	3096	journal of catalysis	1628	385	4080	1016	0.94967	1	0	0	0
1987	3097	journal of cell biology	8456	1119	17268	1635	1.39762	0	1	0	0
1987	3098	journal of cell science	937	92	1683	145	1.13963	0	1	0	0
1987	3099	journal of cellular physiology	1682	199	3115	234	1.57496	0	1	0	0
1987	3101	journal of chemical and engineering data	176	54	436	77	1.73731	1	0	0	0
1987	3102	journal of chemical ecology	452	98	855	221	0.838806	0	1	0	0
1987	3103	journal of chemical education	351	129	617	231	0.981648	1	0	1	0
1987	3104	journal of chemical engineering of japan	184	57	279	46	1.8789	1	0	0	0
1987	3105	journal of chemical information and computer sciences	144	39	189	39	1.3125	1	0	0	0
1987	3106	journal of chemical physics	11742	3754	22621	5655	1.27888	1	0	0	0
1987	3107	journal of chemical research	6	3	18	0	#DIV/0!	1	0	0	0
1987	3108	journal of chemical research-s	183	23	312	17	2.30665	1	0	0	0
1987	3110	journal of chemical thermodynamics	238	122	572	181	1.61995	1	0	0	0
1987	3111	journal of child language	49	19	225	56	1.55794	0	0	1	0
1987	3113	journal of chinese linguistics	2	1	4	1	2	0	0	1	0
1987	3115	journal of chromatographic science	413	22	940	35	1.43065	1	1	0	0
1987	3116	journal of chromatography	5622	1711	12075	2592	1.41779	1	0	0	0
1987	3117	journal of chronic diseases	403	76	783	60	2.46104	0	1	0	0
1987	3120	journal of clinical & laboratory immunology	189	20	465	22	2.23665	0	1	0	0
1987	3122	journal of clinical chemistry and clinical biochemistry	240	42	665	73	1.59418	0	1	0	0
1987	3123	journal of clinical child psychology	31	6	137	19	1.39559	0	0	1	0
1987	3124	journal of clinical endocrinology & metabolism	3646	482	9236	935	1.30588	0	1	0	0
1987	3125	journal of clinical gastroenterology	185	25	509	29	2.37185	0	1	0	0
1987	3126	journal of clinical investigation	8087	483	16090	659	1.45824	0	1	0	0
1987	3127	journal of clinical microbiology	2264	531	4431	717	1.44944	0	1	0	0
1987	3128	journal of clinical pathology	1053	124	2302	112	2.42036	0	1	0	0
1987	3129	journal of clinical periodontology	386	116	856	321	0.801382	0	1	0	0
1987	3130	journal of clinical pharmacology	290	33	565	27	2.38123	0	1	0	0
1987	3131	journal of clinical psychiatry	674	108	1368	100	2.19205	0	1	1	0
1987	3132	journal of clinical psychology	131	36	519	66	2.161	0	0	1	0
1987	3133	journal of clinical ultrasound	186	12	745	53	0.906878	1	1	0	0
1987	3135	journal of coatings technology	108	65	137	43	1.91753	1	0	0	0
1987	3136	journal of collective negotiations in the public sector	2	2	15	11	1.36364	0	0	1	0
1987	3137	journal of college student development	216	52	154	67	0.553344	0	0	1	0
1987	3138	journal of colloid and interface science	1195	218	3350	613	0.996949	1	0	0	0
1987	3139	journal of combinatorial theory series a	69	20	142	27	1.52442	1	0	0	0
1987	3140	journal of combinatorial theory series b	40	13	156	26	1.95	1	0	0	0
1987	3143	journal of commonwealth & comparative politics	4	2	21	1	10.5	0	0	1	0
1987	3145	journal of communication	72	9	245	20	1.53125	0	0	1	0
1987	3146	journal of communication disorders	8	1	69	6	1.4375	0	1	1	0
1987	3148	journal of comparative neurology	3338	842	7923	2003	0.997779	0	1	0	0
1987	3149	journal of comparative pathology	88	17	264	20	2.55	0	1	0	0
1987	3152	journal of composite materials	56	12	155	50	0.664286	1	0	0	0
1987	3153	journal of computational chemistry	371	35	947	87	1.02689	1	0	0	0
1987	3154	journal of computational physics	369	59	1050	154	1.09017	1	0	0	0
1987	3155	journal of computer and system sciences	85	6	299	22	0.959358	1	0	0	0
1987	3156	journal of computer assisted tomography	790	98	1971	138	1.77177	0	1	0	0
1987	3157	journal of conchology	8	1	15	2	0.9375	0	1	0	0
1987	3158	journal of conflict resolution	32	5	156	28	0.870536	0	0	1	0
1987	3159	journal of consulting and clinical psychology	623	81	2094	148	1.83955	0	0	1	0
1987	3161	journal of consumer affairs	20	5	43	16	0.671875	0	0	1	0
1987	3163	journal of consumer research	201	67	466	135	1.15062	0	0	1	0
1987	3164	journal of contemporary asia	9	3	22	5	1.46667	0	0	1	0
1987	3168	journal of coordination chemistry	37	3	132	2	5.35135	1	0	0	0
1987	3169	journal of corporate taxation	10	4	6	4	0.6	0	0	1	0
1987	3170	journal of counseling psychology	184	59	590	141	1.34174	0	0	1	0
1987	3172	journal of creative behavior	6	2	13	2	2.16667	0	0	1	0
1987	3173	journal of criminal law & criminology	33	5	170	16	1.60985	0	0	1	0
1987	3175	journal of cross-cultural psychology	39	3	103	14	0.565934	0	0	1	0
1987	3177	journal of crystal growth	973	294	2336	704	1.00262	1	0	0	0
1987	3178	journal of curriculum studies	25	3	51	11	0.556364	0	0	1	0
1987	3179	journal of cutaneous pathology	86	11	241	26	1.1856	0	1	0	0
1987	3183	journal of dairy research	151	39	433	70	1.59763	0	1	0	0
1987	3184	journal of dairy science	815	337	1807	612	1.2209	0	1	0	0
1987	3185	journal of dental research	896	219	1519	239	1.55345	0	1	0	0
1987	3186	journal of dentistry	39	18	78	24	1.5	0	1	0	0
1987	3187	journal of dentistry for children	31	11	96	36	0.946237	0	1	0	0
1987	3188	journal of dermatologic surgery and oncology	140	64	323	99	1.49149	0	1	0	0
1987	3190	journal of developing areas	7	0	24	1	0	0	0	1	0
1987	3191	journal of development economics	71	15	173	25	1.46197	0	0	1	0
1987	3192	journal of development studies	39	4	68	3	2.32479	0	0	1	0
1987	3194	journal of differential equations	120	19	416	47	1.40142	1	0	0	0
1987	3195	journal of differential geometry	61	10	342	37	1.51529	1	0	0	0
1987	3197	journal of dispersion science and technology	52	9	100	4	4.32692	1	0	0	0
1987	3198	journal of divorce	7	1	79	14	0.806122	0	0	1	0
1987	3199	journal of documentation	38	9	77	10	1.82368	0	0	1	0
1987	3200	journal of drug education	26	10	88	23	1.47157	0	1	0	0
1987	3201	journal of drug issues	34	3	76	12	0.558824	0	1	0	0
1987	3202	journal of dynamic systems measurement and control-transactions of the asme	43	11	213	34	1.6026	1	0	0	0
1987	3204	journal of ecology	287	38	801	91	1.16545	0	1	0	0
1987	3205	journal of econometrics	98	19	407	42	1.87877	1	0	1	0
1987	3206	journal of economic behavior & organization	14	3	126	27	1	0	0	1	0
1987	3207	journal of economic dynamics & control	15	6	90	10	3.6	0	0	1	0
1987	3208	journal of economic education	10	5	27	13	1.03846	0	0	1	0
1987	3209	journal of economic entomology	450	166	953	271	1.29724	0	1	0	0
1987	3210	journal of economic history	145	11	182	22	0.627586	0	0	1	0
1987	3211	journal of economic issues	109	92	253	200	1.06771	0	0	1	0
1987	3212	journal of economic literature	98	8	372	5	6.07347	0	0	1	0
1987	3213	journal of economic studies	9	3	8	3	0.888889	0	0	1	0
1987	3214	journal of economic theory	140	15	458	54	0.90873	0	0	1	0
1987	3215	journal of economics and business	17	3	42	6	1.23529	0	0	1	0
1987	3220	journal of educational measurement	39	7	143	33	0.777778	0	0	1	0
1987	3221	journal of educational psychology	208	31	875	92	1.41749	0	0	1	0
1987	3222	journal of educational research	64	6	112	6	1.75	0	0	1	0
1987	3224	journal of elasticity	52	15	91	26	1.00962	1	0	0	0
1987	3225	journal of elastomers and plastics	13	0	8	0	#DIV/0!	1	0	0	0
1987	3226	journal of electroanalytical chemistry	1849	821	4425	1435	1.3692	1	0	0	0
1987	3227	journal of electrocardiology	67	16	197	34	1.38367	0	1	0	0
1987	3229	journal of electron spectroscopy and related phenomena	423	53	782	74	1.32407	1	0	0	0
1987	3230	journal of electronic materials	156	16	391	21	1.90965	1	0	0	0
1987	3231	journal of electrostatics	23	0	67	0	#DIV/0!	1	0	0	0
1987	3233	journal of employment counseling	17	12	10	3	2.35294	0	0	1	0
1987	3234	journal of endocrinological investigation	152	12	386	27	1.12865	0	1	0	0
1987	3235	journal of endocrinology	1216	203	2039	200	1.70196	0	1	0	0
1987	3238	journal of energy resources technology-transactions of the asme	15	0	37	0	#DIV/0!	1	0	0	0
1987	3239	journal of engineering for industry-transactions of the asme	9	0	43	0	#DIV/0!	1	0	0	0
1987	3241	journal of engineering materials and technology-transactions of the asme	50	9	166	25	1.1952	1	0	0	0
1987	3242	journal of engineering mathematics	17	5	53	4	3.89706	1	0	0	0
1987	3243	journal of engineering sciences	1	0	0	0	#DIV/0!	1	0	0	0
1987	3245	journal of environmental economics and management	32	2	115	21	0.342262	0	0	1	0
1987	3247	journal of environmental health	13	0	21	0	#DIV/0!	0	1	0	0
1987	3248	journal of environmental management	53	14	92	17	1.42952	0	1	0	0
1987	3250	journal of environmental quality	222	30	785	131	0.809779	0	1	0	0
1987	3251	journal of environmental science and health part a-environmental science and engineering & toxic and hazardous substance control	30	5	81	7	1.92857	0	1	0	0
1987	3252	journal of environmental science and health part b-pesticides food contaminants and agricultural wastes	81	28	143	23	2.14922	0	1	0	0
1987	3254	journal of environmental sciences	9	0	9	0	#DIV/0!	0	1	0	0
1987	3255	journal of environmental systems	8	0	15	3	0	0	0	1	0
1987	3256	journal of epidemiology and community health	164	18	414	17	2.67288	0	1	0	0
1987	3258	journal of ethnopharmacology	67	26	117	45	1.00896	0	1	0	0
1987	3261	journal of experimental biology	808	147	1679	236	1.29433	0	1	0	0
1987	3262	journal of experimental botany	593	113	1330	161	1.57416	0	1	0	0
1987	3263	journal of experimental child psychology	139	17	499	58	1.05222	0	0	1	0
1987	3264	journal of experimental education	18	4	57	3	4.22222	0	0	1	0
1987	3265	journal of experimental marine biology and ecology	547	117	1401	226	1.32595	0	1	0	0
1987	3266	journal of experimental medicine	6862	434	15104	596	1.60282	0	1	0	0
1987	3267	journal of experimental psychology-animal behavior processes	157	29	370	50	1.36688	0	1	1	0
1987	3268	journal of experimental psychology-general	206	17	595	19	2.58431	0	0	1	0
1987	3270	journal of experimental psychology-human perception and performance	248	20	832	71	0.945025	0	0	1	0
1987	3271	journal of experimental social psychology	71	6	364	39	0.788732	0	0	1	0
1987	3272	journal of experimental zoology	455	73	1570	162	1.55488	0	1	0	0
1987	3274	journal of family history	37	3	101	17	0.481717	0	0	1	0
1987	3275	journal of family issues	52	6	138	7	2.27473	0	0	1	0
1987	3277	journal of family practice	125	67	457	112	2.18707	0	1	0	0
1987	3278	journal of family therapy	36	23	48	27	1.1358	0	0	1	0
1987	3279	journal of family welfare	2	2	3	2	1.5	0	0	1	0
[truncated: 162,758 more rows]
