# Supplementary material for: A Large-Scale Analysis of Impact Factor Biased Journal Self-Citations
Source: PLoS One. 2016 Aug 25;11(8):e0161021. doi: 10.1371/journal.pone.0161021 (PMC4999059; doi:10.1371/journal.pone.0161021)
Supplement: S2 File — Contains the IFBSCPs reported in Table 1 and Figs 1–4. (XLSX) [file pone.0161021.s002.xlsx]

## Sheet: IFBSCP results - All sc.
Year	No. of journals	% Journals with IFBSCP > 1.0	% Journals with IFBSCP > 1.5	% Journals with IFBSCP > 2.0	% Journals with IFBSCP > 3.0	Mean IFBSCP
1987	1520	0.855263	0.344079	0.125658	0.0230263	1.46906
1988	1572	0.860687	0.353053	0.105598	0.0139949	1.44649
1989	1580	0.867722	0.35	0.115823	0.014557	1.45358
1990	1618	0.865266	0.352287	0.12979	0.0216316	1.47723
1991	1664	0.839543	0.355168	0.111779	0.0180288	1.44204
1992	1694	0.844156	0.324085	0.106848	0.0165289	1.42429
1993	1742	0.835247	0.334673	0.109644	0.0195178	1.41705
1994	1775	0.842817	0.335211	0.108169	0.016338	1.42695
1995	1851	0.820097	0.32631	0.10913	0.0216099	1.44056
1996	1995	0.843108	0.342356	0.110777	0.0165414	1.43615
1997	2040	0.843627	0.347549	0.112745	0.0166667	1.43729
1998	2087	0.840441	0.333493	0.114998	0.0191663	1.43926
1999	2182	0.803391	0.306599	0.104491	0.0146654	1.39446
2000	2216	0.810018	0.310469	0.102888	0.0180505	1.40345
2001	2340	0.807692	0.300427	0.103419	0.0217949	1.39357
2002	2462	0.790414	0.28554	0.0978879	0.0227457	1.38489
2003	2543	0.806921	0.300433	0.0979158	0.021628	1.39824
2004	2686	0.813477	0.292628	0.107967	0.0249442	1.4074
2005	2818	0.810859	0.326473	0.126331	0.0290987	1.43682
2006	2956	0.820027	0.336265	0.12889	0.02977	1.46024
2007	3124	0.84443	0.360435	0.142446	0.0339309	1.50702
2008	3276	0.848596	0.382173	0.15232	0.032967	1.52204
2009	3454	0.865373	0.400695	0.159525	0.0347423	1.55382
2010	3590	0.858496	0.403343	0.167409	0.0409471	1.57363
2011	3779	0.881715	0.423922	0.169092	0.0452501	1.63252
2012	3979	0.877356	0.45338	0.184468	0.0520231	1.66235
2013	4145	0.884922	0.435223	0.179976	0.0475271	1.64585
2014	4460	0.888565	0.447085	0.18722	0.05	1.64163
2015	4767	0.882106	0.445563	0.188798	0.0562198	1.67501

## Sheet: IFBSCP results - Physical sc.
Year	No. of journals	% Journals with IFBSCP > 1.0	% Journals with IFBSCP > 1.5	% Journals with IFBSCP > 2.0	% Journals with IFBSCP > 3.0	Mean IFBSCP
1987	542	0.822878	0.289668	0.0940959	0.0166052	1.40223
1988	556	0.829137	0.307554	0.0827338	0.00719424	1.39503
1989	552	0.833333	0.291667	0.0887681	0.0126812	1.38486
1990	576	0.835069	0.3125	0.109375	0.0138889	1.41149
1991	597	0.819095	0.316583	0.0904523	0.0134003	1.40198
1992	614	0.814332	0.283388	0.0895765	0.00977199	1.38257
1993	633	0.812006	0.28436	0.0853081	0.0110585	1.35553
1994	621	0.784219	0.294686	0.0885668	0.00805153	1.36672
1995	669	0.799701	0.282511	0.083707	0.0134529	1.37276
1996	697	0.816356	0.294118	0.0846485	0.00573888	1.36125
1997	716	0.78352	0.27095	0.0628492	0.00558659	1.31636
1998	706	0.81728	0.269122	0.082153	0.00708215	1.36581
1999	758	0.787599	0.273087	0.0831135	0.00395778	1.32862
2000	769	0.790637	0.253576	0.0663199	0.00910273	1.31679
2001	812	0.786946	0.261084	0.0751232	0.00738916	1.32068
2002	845	0.768047	0.236686	0.0698225	0.00828402	1.2944
2003	889	0.794151	0.244094	0.0573678	0.00899888	1.32065
2004	950	0.808421	0.249474	0.0852632	0.0157895	1.34878
2005	1001	0.806194	0.278721	0.0939061	0.016983	1.36517
2006	1069	0.82507	0.312442	0.0982226	0.0149673	1.406
2007	1127	0.842946	0.338953	0.117125	0.0204082	1.44416
2008	1202	0.856905	0.351082	0.125624	0.0216306	1.46195
2009	1260	0.873016	0.380159	0.129365	0.0190476	1.48064
2010	1293	0.865429	0.392111	0.146172	0.0247486	1.50499
2011	1395	0.899642	0.410036	0.140502	0.0272401	1.56065
2012	1460	0.89726	0.433562	0.15274	0.0342466	1.58868
2013	1541	0.900065	0.426347	0.162232	0.0317975	1.59247
2014	1626	0.907749	0.447109	0.162362	0.0424354	1.60325
2015	1736	0.890553	0.421083	0.150922	0.0322581	1.56915

## Sheet: IFBSCP results - Life sc.
Year	No. of journals	% Journals with IFBSCP > 1.0	% Journals with IFBSCP > 1.5	% Journals with IFBSCP > 2.0	% Journals with IFBSCP > 3.0	Mean IFBSCP
1987	896	0.872768	0.366071	0.139509	0.0256696	1.50442
1988	928	0.887931	0.369612	0.112069	0.018319	1.47159
1989	934	0.894004	0.37152	0.123126	0.0139186	1.47685
1990	954	0.884696	0.356394	0.13522	0.0251572	1.50267
1991	976	0.86168	0.370902	0.110656	0.0194672	1.45861
1992	984	0.879065	0.344512	0.10874	0.0182927	1.44789
1993	1015	0.848276	0.357635	0.1133	0.0206897	1.44049
1994	1050	0.868571	0.347619	0.114286	0.0190476	1.4467
1995	1082	0.837338	0.354898	0.121072	0.0240296	1.48517
1996	1200	0.855833	0.363333	0.1225	0.02	1.46935
1997	1229	0.874695	0.379984	0.129373	0.0227828	1.48794
1998	1277	0.855129	0.348473	0.124511	0.0234926	1.46306
1999	1328	0.813253	0.310241	0.109187	0.0203313	1.42017
2000	1354	0.824963	0.328656	0.115214	0.021418	1.44337
2001	1421	0.823364	0.30753	0.111189	0.0267417	1.42111
2002	1507	0.802256	0.297279	0.100863	0.0272064	1.415
2003	1547	0.815126	0.319328	0.113769	0.0277957	1.43237
2004	1615	0.820433	0.302786	0.110836	0.0303406	1.4248
2005	1677	0.821705	0.34347	0.138342	0.0339893	1.47362
2006	1752	0.829338	0.344178	0.140411	0.038242	1.48693
2007	1853	0.85429	0.37075	0.152186	0.0410146	1.54997
2008	1920	0.852604	0.394792	0.1625	0.0395833	1.55795
2009	2008	0.875498	0.406375	0.171813	0.0443227	1.59891
2010	2067	0.866957	0.409773	0.168844	0.0488631	1.61366
2011	2155	0.886775	0.432019	0.184223	0.0552204	1.68794
2012	2252	0.879218	0.447158	0.194494	0.0603908	1.66853
2013	2317	0.895555	0.438498	0.180406	0.0574018	1.68602
2014	2496	0.897035	0.453526	0.203526	0.0548878	1.67977
2015	2632	0.897416	0.468845	0.213906	0.0706687	1.7669

## Sheet: IFBSCP results - Social sc.
Year	No. of journals	% Journals with IFBSCP > 1.0	% Journals with IFBSCP > 1.5	% Journals with IFBSCP > 2.0	% Journals with IFBSCP > 3.0	Mean IFBSCP
1987	174	0.816092	0.344828	0.12069	0.0229885	1.42652
1988	180	0.794444	0.35	0.105556	0.00555556	1.38715
1989	185	0.794595	0.362162	0.124324	0.0162162	1.44735
1990	186	0.801075	0.38172	0.107527	0.0107527	1.41844
1991	204	0.784314	0.362745	0.161765	0.0196078	1.43678
1992	214	0.752336	0.28972	0.130841	0.0186916	1.36393
1993	216	0.828704	0.37037	0.152778	0.0277778	1.45159
1994	233	0.83691	0.343348	0.111588	0.0171674	1.42236
1995	239	0.753138	0.297071	0.0920502	0.0125523	1.32235
1996	242	0.764463	0.318182	0.0950413	0.0330579	1.40081
1997	248	0.790323	0.375	0.120968	0.016129	1.43906
1998	269	0.769517	0.371747	0.107807	0.0297398	1.4315
1999	268	0.735075	0.291045	0.0708955	0.00746269	1.31624
2000	276	0.728261	0.300725	0.0942029	0.0144928	1.33268
2001	312	0.733974	0.310897	0.115385	0.0224359	1.36374
2002	321	0.750779	0.333333	0.11838	0.0311526	1.39766
2003	333	0.735736	0.291291	0.0990991	0.021021	1.34975
2004	358	0.74581	0.296089	0.125698	0.0223464	1.40097
2005	389	0.714653	0.326478	0.123393	0.0257069	1.36615
2006	408	0.745098	0.335784	0.156863	0.0220588	1.42997
2007	429	0.783217	0.340326	0.142191	0.037296	1.43326
2008	463	0.784017	0.362851	0.146868	0.0323974	1.45559
2009	511	0.790607	0.389432	0.166341	0.035225	1.49574
2010	556	0.785971	0.379496	0.17446	0.0359712	1.49948
2011	581	0.795181	0.395869	0.151463	0.0378657	1.5428
2012	635	0.807874	0.472441	0.195276	0.0472441	1.70829
2013	662	0.821752	0.432024	0.179758	0.0362538	1.54402
2014	718	0.817549	0.398329	0.165738	0.0348189	1.52482
2015	815	0.815951	0.419632	0.165644	0.0441718	1.55237

## Sheet: IFBSCP results - Multidisc.
Year	No. of journals	% Journals with IFBSCP > 1.0	% Journals with IFBSCP > 1.5	% Journals with IFBSCP > 2.0	% Journals with IFBSCP > 3.0	Mean IFBSCP
1987	10	0.9	0.6	0.2	0	1.60031
1988	12	0.916667	0.666667	0.416667	0	1.90791
1989	11	1	0.909091	0.363636	0	1.88894
1990	12	0.916667	0.916667	0.333333	0.0833333	1.97196
1991	11	1	0.636364	0.363636	0	1.82904
1992	11	0.909091	0.818182	0.454545	0	1.84923
1993	11	0.909091	0.727273	0.363636	0.0909091	1.93342
1994	9	1	0.777778	0.555556	0.111111	2.28898
1995	9	0.888889	0.444444	0.444444	0.222222	1.96001
1996	9	1	0.666667	0.444444	0	1.87207
1997	9	1	0.888889	0.444444	0	1.84011
1998	8	1	0.75	0.5	0	1.81951
1999	10	1	0.8	0.5	0	1.8647
2000	9	1	0.666667	0.555556	0	1.85188
2001	8	1	0.875	0.5	0	1.9353
2002	9	1	0.444444	0.444444	0	1.71925
2003	9	1	0.777778	0.444444	0.111111	2.38382
2004	10	1	0.7	0.4	0.1	2.30256
2005	9	1	1	0.777778	0.111111	2.54519
2006	10	0.9	0.7	0.5	0	1.8937
2007	9	1	0.888889	0.666667	0	2.07146
2008	9	1	0.666667	0.444444	0	1.83187
2009	8	0.875	0.625	0.375	0	1.88049
2010	9	0.888889	0.777778	0.555556	0.111111	2.25486
2011	9	1	0.777778	0.333333	0	1.87993
2012	11	0.909091	0.545455	0.272727	0.272727	1.88451
2013	12	0.916667	0.75	0.416667	0.25	2.88148
2014	15	1	0.8	0.333333	0.2	2.53904
2015	13	1	0.615385	0.230769	0	1.77946
